# Supplementary material for: Understanding Device Integrations Within Diabetes Apps: Mixed Methods Analysis of App Features and User Reviews
Source: JMIR Diabetes. 2025 May 27;10:e62926. doi: 10.2196/62926 (PMC12133075; doi:10.2196/62926)
Supplement: Multimedia Appendix 1 [file diabetes-v10-e62926-s001.xlsx]

## Sheet: Diabetes Apps
Diabetes Apps Selected
Name	Version	Rating (5)	Total No. of Reviews	No. of Reviews in Period	Cost	Integrations	Advertised functions	Link
Blood Glucose Tracker	1.8.12	4.7	20600	49	Free	Android wear support	- blood glucose tracking - historical data filtering - stats - data sharing - daily notifications - targets - medication tracking - Reporting - A1C results	https://play.google.com/store/apps/details?id=mobi.littlebytes.android.bloodglucosetracker
Blood Sugar Diary for Diabetes	2.14.235	4.7	372	12	Free	See link for full list	- Diabetes mangement - Glucose monitoring - Data management - Reporting - blood glucose monitoring - blood sugar tracking - import data to/from Google Fit	https://play.google.com/store/apps/details?id=com.medm.medmbg.diary&hl=en&gl=US
Dexcom Clarity	2.24.0.340	4.1	4800	42	Free	Dexcom CGM	- CGM Data management - Glucose monitoring - Reporting	https://play.google.com/store/apps/details?id=com.dexcom.clarity.mobile
Dexcom G7	1.9.1	2.5	1260	46	Free	Dexcom G7 Continuous Glucose Monitoring (CGM) System	- Glucose monitoring - Reporting - Food tracking - Activity tracking	https://play.google.com/store/apps/details?id=com.dexcom.g7
Diabetes & Diet Tracker	9.19	4.7	1290	16	$9.99 NZD £8.99	Exercise tracking: log manually or link your diary with Fitbit, Withings and Garmin.	- Diabetes management - Glucose monitoring - Food logging - Carb tracking - Diet, weightloss & maintenance - Exercise tracking - Integration with devices & other software - Reporting - Sleep Tracking - diabetes tracking and management - weight control and diet planning - blood glucose tracking - food logging - insulin and medication tracking	https://play.google.com/store/apps/details?id=com.fourtechnologies.mynetdiary.diabetes&hl=en&gl=US
Diabetes:M - Blood Sugar Diary	9.0.3	4	21400	46	Free	Supports Wear OS smart watches	- Diabetes management - Reporting - Pattern identification - Glucose monitoring - Food logging - Integration with devices & other software - diabetes management - tracking - reports, charts and stats - data sharing - bolus calculator	https://play.google.com/store/apps/details?id=com.mydiabetes&hl=en&gl=US
DiabTrend - Diabetes Diary App	2.44.6	4.1	1070	7	Free	Sensors: Accu-Chek, Betachek C50, Abbott FreeStyle Libre 1, Dcont Nemere, MÉRYkék QKY Bluetooth Adapter Software: Google Fit, Apple Health Activity tracker: Amazfit Bip	- Diabetes management - Carb tracking - Integration with devices & other software - Glucose monitoring - Glucose prediction - Reporting - Parental supervision - Hypo and hyper warnings - HbA1c estimation - diabetes management - food tracking - personalised BG level prediction - reminders and alerts - report generation - HbA1c estimation - educational resources - parental controls	https://play.google.com/store/apps/details?id=com.diabtrend&hl=en&gl=US
forDiabetes: diabetes tracker	1.22.2	4	313	5	Free	- Amazon Alexa - Google Fit, Fitbit activity trackers - Variety of glucometers Access to the Web application (https://web.fordiabetes.app) for advanced features	- Glucose monitoring - Activity logging - Carb tracking - Blood pressure logging - HbA1c logging & estimation - Weight logging - Medication logging - Reporting - Integration with devices & other software - Real-time sharing with health care providers - diabetes management - tracking (blood glucose level, activity, carbs, blood pressure, HbA1c, weight, medication etc) - analysis and trends - data …	https://play.google.com/store/apps/details?id=gr.tessera.fordiabetesapp&hl=en&gl=US
FreeStyle LibreLink – GB	2.10.2	2.8	4.47k	49	Free	FreeStyle Libre and FreeStyle Libre 2 sensors	- Glucose monitoring - Reporting - Carb tracking - Insulin tracking - Exercise tracking - High or low glucose alarms - continuous glucose monitoring - glucose trends - alerts - time in range - daily patterns - data sharing	https://play.google.com/store/apps/details?id=com.freestylelibre.app.gb&hl=en_NZ
FreeStyle LibreLink – NZ	2.10.2	3.4	73	16	Free	FreeStyle Libre and FreeStyle Libre 2 sensors	- Glucose monitoring - Reporting - Carb tracking - Insulin tracking - Exercise tracking - High or low glucose alarms - continuous glucose monitoring - glucose trends - alerts - time in range - daily patterns - data sharing	https://play.google.com/store/apps/details?id=com.freestylelibre.app.nz
Glooko - Track Diabetes Data	6.4	2.8	1.6k	49	Free	Please see www.glooko.com/compatibility for a complete list of compatible devices and apps. - blood glucose (BG) meters, insulin pumps, continuous glucose monitors (CGM) - activity trackers (Apple Health, Fitbit)	- Glucose monitoring - Insulin tracking - Weight management - Exercise tracking - Carb tracking - Reporting - Activity tracking - diabetes management - tracking (blood glucose, insulin, weight, exercise, food) - identify trends - data sharing (with friends, family, health providers) - reminders	https://play.google.com/store/apps/details?id=com.glooko.logbook
Gluroo Diabetes Logger	1.1.345	4.3	64	23	Free	Dexcom (G7, G6, G5), Freestyle Libre, blood glucose meters Omnipod DASH, Omnipod OP5, DIY Loop, and Nightscout Log your daily injections with SmartPens, pens, vials, syringes etc. - Continuous Glucose Monitors (CGM) - Dexcom (G7, G6, G5), Freestyle Libre, blood glucose meters - pumps: Omnipod DASH, Omnipod OP5, DIY Loop, and Nightscout	- Glucose monitoring - Exercise tracking - Carb tracking - Customisable data tracking - History & Searching of data - diabetes logger - group chat format - tracking (food, insulin doses, CMG readings or finger pricks, etc) - alerts and notifications - free text logging - search	https://play.google.com/store/apps/details?id=com.gluroo.app
Health2Sync - Diabetes Care	2.43.0	4.7	15800	36	Free	Glucometer	- Glucose monitoring - Blood pressure - Weight management - Reporting - Note taking	https://play.google.com/store/apps/details?id=com.h2sync.android.h2syncapp
Hedia Diabetes Assistant	2.16.2	3.9	210	3	Free	GlucoMen Areo - GlucoMen Areo2k - Contour Next ONE - KetoMojo - GL49 - VTrust distributed by BSI - NovoPen® 6 and NovoPen Echo® Plus*	- personal diabetes tracker - personal carb calculator - insulin dosage recommendations - reminders - personal dashboard	https://play.google.com/store/apps/details?id=com.hedia_diabetes_assistant
iHealth Gluco-Smart	4.1	2.5	847	9	Free	iHealth Align meter	- Glucose monitoring - Reporting	https://play.google.com/store/apps/details?id=jiuan.androidBg.start
Intellin Diabetes Management	1.13.6	3.7	701	1	Free	Connectivity to over 100 devices. Compatible with apps: Fitbit, Garmin, iHealth Labs, Misfit, OMRON, Oura Health, Polar, Strava, Suunto, Withings	- Glucose monitoring - Reporting - Weight management - Blood pressure - BMI - Activity tracking - Information - diabetes management - tracking (blood sugar, blood pressure, activity) - personalised predictions - tips on avoiding complications	https://play.google.com/store/apps/details?id=com.intellin.standard
LibreLinkUp	4.9.0	4.5	7710	43	Free	FreeStyle Libre Sensor	- Glucose monitoring - Reporting	https://play.google.com/store/apps/details?id=org.nativescript.LibreLinkUp
mySugr - Diabetes Tracker Log	3.107.0	4.6	86300	46	Free	- Steps, activity, blood pressure, CGM data, weight, and more. - Google Fit - Accu-Chek Aviva Connect; Accu-Chek Guide Me; Accu-Chek Performa Connect; Accu-Chek Guide. - RocheDiabetes Care Platform	- Diabetes management - Carb tracking - Pattern identification - Glucose monitoring - Reporting - Gamification through challenges - Integration with devices & other software - Bolus calculator - diabetes logbook - personalised dashboard (diet, meds, carb intake, blood glucose levels) - Insulin/Bolus calculator	https://play.google.com/store/apps/details?id=com.mysugr.android.companion
One Drop: Better Health Today	2.0.71455	3.5	3120	32	Free	One Drop glucose meter	- Glucose monitoring - Medications - Food logging - Activity logging - Weight management - Blood pressure logging - Reporting - Carb tracking - Integration with devices - Health community & news	https://play.google.com/store/apps/details?id=today.onedrop.android&hl=en&gl=US
OneTouch Reveal®	5.1	3.9	26200	50	Free	- OneTouch Verio Reflect™ meter - OneTouch Flex®	- diabetes management - identyfing patterns - notifications and personalised reminders - personalisation - tracking (steps, carbs, blood glucose, exercise) - diabetes logbook	https://play.google.com/store/apps/details?id=com.lifescan.reveal
SmartLog	2.7.9	3	910	22	Free	i-SENS Blood Glucose Monitoring System	- Glucose monitoring - Reporting - Food tracking - Medication tracking	https://play.google.com/store/apps/details?id=air.SmartLog.android
SocialDiabetes	4.11.55	3.9	3510	0	Free	- Glucose meters: GlucoMen Areo 2K, GlucoCard SM, GlucoMen Day Accu-chek Aviva Connect, Accu-Chek Guide Contour Next ONE CareSens Dual AgaMatrix Jazz LineaD 24 ORO - Fitness trackers: Google Fit, Fitbit	- diabetes management - manual data entry - bolus calculator - calculates A1c - carb tracking and calculator - sharing data with health providers - Glucose monitoring - Food tracking - Medication tracking - Exercise management - A1c - Weight management - Blood pressure - Reporting	https://play.google.com/store/apps/details?id=com.socialdiabetes.android

## Sheet: Reviews
Collected Reviews
Application Name	Review Comments	Sentiment	Mentioned Features	Integrations? Y/N	Issues? Y/N	Detailed Issues	Additional Comments
LibreLinkUp	I cannot login to this app. I try to reset my password but I don't even receive an email from you!!	Negative	Accounts	N	Y	Password reset
LibreLinkUp	it's great to make sure you do what you can in order to keep any eye on a loved one	Positive	Monitoring	N	N		Monitoring others
LibreLinkUp	I hope no one uses this to check up on elderly loved ones because it's just too unreliable, could be dangerous, absolutely nothing has changed but for the last 3 days I keep getting 'no recent data' -- -- & just a blank graph. I'll log out then remove the connected apps from the libre3 app, then go through the whole connection process again, then it might work for a few hours, sometimes a day, be…	Negative	Data logging	Y	Y	Doesn't sync	Dangerous distrust
LibreLinkUp	I'm having the same issue with my sons sensor. I have not had a reading for him for over 24hrs now. The bugs and glitches happen way to often. This sensor was supposed to allow users to see the blood sugars at any time from anywhere. If I am working and can't see his blood sugars I panic. These issues need fixed asap!!	Negative	Data logging, Integration	Y	Y	Doesn't sync	Panic distrust
LibreLinkUp	Wife got new sensors this week. The first one she put on didn't work right. Within the first 24 hours the sensor quit. She call cus. support and they had her change out her sensor and is going to replace the bad one. As soon as she started the new sensor she got readings on her phone but that was it. tried calling customer support and was placed on hold we finally hung up. I finally deleted the a…	Negative	Data logging, Integration	Y	Y	Doesn't sync	Customer service
LibreLinkUp	Won't connect to my sons app to see his blood sugar 😕	Negative	Integration	Y	Y	Doesn't sync
LibreLinkUp	Pain to set up when a phone change has been made. Doesn't work, no one is concerned to be "linked up"	Negative	Integration	Y	Y	Doesn't sync	New phone
LibreLinkUp	give the ability to control alarm volume	Neutral	Notifications	N	N	Implied issue with alarm volume and lack of control
LibreLinkUp	when it works, it's really great, but it seems to struggle to work properly, plagued with signal losses. I'm not sure if it's the sensor or the software at this point. My friend's app also loses signal from a sensor on her arm to a phone in her pocket. That being said, when it works, it provides real time blood glucose data. It also lets you customise, you can set alarms for lows and highs and yo…	Mixed	Integration	Y	Y	Doesn't sync
LibreLinkUp	not send reading every 1 minute	Negative	Integration	Y	Y	Doesn't sync frequently enough
LibreLinkUp	Not sure what the issue suddenly is with this app, but I haven't been able to get a reading in over 4 hours. It says no recent data, but there's no issue with my internet or my partner's sensor. This happens far too often for me to rate it more than 1 start. Update: it hasn't worked now for almost 24 hours. Concerning and frustrating that this is happening.	Negative	Integration	Y	Y	Doesn't sync
LibreLinkUp	I LOVE being able to see my husband's blood sugar on my phone, but I wish I could see past dates and the notes he's made about what he's eaten. Also, every couple of days, it suddenly tells me there's no recent data, even though I HAVE a connection. I have to unlink and relink. That's annoying. If I could look at his notes and past day's results, it would help me make better food choices for him.…	Mixed	Integration, Tracking	Y	u	Doesn't sync, loses Data connection	Need to unlink and then re-link the device, monitoring others
LibreLinkUp	Constantly saying no recent data, even though everything is compatible and is showing on my sons phone. Was so excited to be able to see his levels while at school, but all I get is nothing unless he is within a few feet of me, which is so underwhelming and very disappointing	Negative	Integration	Y	Y	No connection at a distance	Monitoring others
LibreLinkUp	doesn't work for weeks and then needs person to stand beside me to get readings	Negative	Integration	Y	Y	Unreliable, no connection at a distance
LibreLinkUp	Amazingly helpful! Seems to run about 1 minute behind the unit itself, which isn't bad at all.	Positive	Integration	Y	N
LibreLinkUp	This app has lost its credibility after the recent update (Sep 27, 2023). There's frequent signal loss, and the BGL doesn't update for as long as 1 hour! Alarms don't trigger in time. Many times,I received a low alarm after successfully treating a potential low. I hope the developers understand how crucial this is! My child is only 3YO, which makes it so important to be able to monitor her levels…	Negative	Integration, Notifications	Y	Y	Frequent signal loss	Issues after an update, 3yo child, monitoring others
LibreLinkUp	Libre3 has helped me monitor my son's BS. Would help if it matched up with his app. We still have to use 2 different meters to compare Libre3 readings that can be WAY OFF! 10/16/2023 App is loading very slowly. I have checked everything possible. Except uninstall. Is there an UPDATE?	Negative	Integration	Y	Y	Unreliable, slow app
LibreLinkUp	Hi everyone I have a Samsung A03 core first time using freestyle libre 2 I'm struggling to connect to phone can someone help me I'm a bit dumb when comes to phones connection lol	Negative	Integration	Y	Y	Can't connect to the phone
LibreLinkUp	Glad to see it preforms better with libre3, but misses totally when it comes to notes from the client. I can see what the reading is but no notes of what the client is doing, still needs help with android auto and I m sure with carplay	Mixed	Integration, Data logging	Y	Y	Issues with android auto and carplay	Health professional's perspective
LibreLinkUp	Works for a while then randomly disconnects and stops reading. Not sure if it's this app or libre 3.	Negative	Integration	Y	Y	Unreliable, loses connection
LibreLinkUp	very rarely get reading and the app actually works	Negative	Integration	Y	Y	Connection issues
LibreLinkUp	I got this app to help get a log of my mother's glucose levels when we can not be at home. This app worked for less than 24 hours and it keeps saying no recent data when there is. I like the idea of this app but it's just not working for us.	Negative	Data logging	Y	Y	Stopped working, no data	Monitoring others
LibreLinkUp	rarely has updated numbers, alerts can come after kid has been low for an hour.	Negative	Data logging, Notifications	Y	Y	Unreliable - no data, late alerts	Monitoring others
LibreLinkUp	Logbook updates with the most recent scan, the chart not. The chart view should be available from the earlier days as well. If any longer trend up or down is detected, a speed estimate would be nice to see as mmol/l / hr.	Negative	Data logging	N	Y	Not all sections update	Feature request
LibreLinkUp	the readings it gives are not accurate and when we compared to the blood test it's usually about 50 off	Negative	Data logging	N	Y	Unreliable	About the device itself rather than the app?
LibreLinkUp	works 20% of the time. libre sensors keep having to be replaced whenever the app has an update. end up wasting sensors a few days after installing. waste of money at times.	Negative	Integration	Y	Y	Needs new sensors when app udpates	Updates
LibreLinkUp	Overall App was working well. Then all of a sudden it just stopped receiving glucose readings. No idea what is going on and why it stopped????	Negative	Data logging	Y	Y	Stopped working
LibreLinkUp	Will not link up	Negative	Integration	Y	Y	Doesn't want to link to a device
LibreLinkUp	"No Recent Data" for both a compatible Android and a compatible iPhone. The LibreLinkUp website says there is nothing wrong, yet two completely different devices have not been functioning since 8pm last night (10/08/2023), which is really scary :/ I have uninstalled the app amd reinstalled it. This has been an off and on problem for about a week now. I think the September update is a little buggy…	Negative	Integration	Y	Y	Doesn't sync	Update, scary
LibreLinkUp	App not showing shared data	Negative	Data sharing	n?	Y	Not showing Data	Unclear what 'sharing' means here
LibreLinkUp	READINGS ARE WAY OFF. SAYS 401 & IT WAS 130!	Negative	Data logging	n?	Y	Unreliable
LibreLinkUp	This is a fantastic app! Since I'm not telecommuting anymore, I can easily see my husband's blood sugar results instantly from work. I highly recommend for all caregivers/family members whose loved one has a Freestyle Libre CGM system.	Positive	Data sharing	Y	N		Monitoring others
LibreLinkUp	Was working fine until the last update now I can not see his numbers at all. Say no recent data.	Negative	Data logging	Y	Y	Stopped working	Update
LibreLinkUp	suffer from frequent disconnect and not getting dara on time	Negative	Data logging	Y	Y	Frequent disconnects
LibreLinkUp	Highly recommend this app. Great way to track your own and more importantly to be able to monitor the levels of people you care about like an older parent or a young child. Great app with great info	Positive	Monitoring	N			Monitoring others
LibreLinkUp	Installed, connected, then the connection disappeared and won't reconnect. Garbage software!!!	Negative	Data logging	Y	Y	Connection issues
LibreLinkUp	occasionally doesn't alert, occasionally loses setting icon to properly select desired alerts. overall it's a good app for Libre users.	Mixed	Notifications	N	Y	Unreliable
LibreLinkUp	The sole reason I have gave this 2 instead of 5 stars is because the alarm doesn't work. This is the same on 2 phones and both have sound and vibration on. If the alarm goes off on the original device it simply comes up as a notification on the phones that the Linkup app are on, no sound. So the only way you know if the alarm has gone off on the original device is to by chance look at your phone.	Negative	Notifications	Y	Y	Device alarms do not appear on the phone
LibreLinkUp	New to the LinkUp app. It allows you to help watch over loved ones conditions.	Positive	Monitoring				Monitoring others
LibreLinkUp	I shouldn't be prompted for a review by life-saving tech. very rude	Negative	Notifications				App's 'rate me' request
LibreLinkUp	I really like the app. Only thing I would improve is sometimes the data/ graph does not show when I open the app by tapping on a received notification.	Positive	UI, Notifications	N	Y	Doesn't always show graphs
LibreLinkUp	Both the app and the sensors are hit or miss at best. Often times the sensors will malfunction and leave the user with no way to monitor their blood glucose levels. The app itself is annoying as there is no way to change the notification alarm sound or it's volume. Working in a healthcare setting this is extremely embarrassing and is jolting to patients the user may be providing care to. If insur…	Negative	Integration, Notifications	Y	Y	Unreliable, Can't control the alerts	Embarassment
LibreLinkUp	often receive false lows alarms during the night. Scans also indicate lows but blood analysis shows everything as fine.	Negative	Notifications	n?	Y	Unreliable
iHealth Gluco-Smart	I'm not getting any reminders :(	Negative	Notifications	N	Y	Reminders don't work
iHealth Gluco-Smart	Hi there, in my app there is no option to add new vile or strips by scan or code, how to solve this issue?	Negative	Data logging	y?	Y	Can't add new Data
iHealth Gluco-Smart	After the recent update it won't connect to my Bluetooth meter. What log? The only "log" I see is of the test results. You don't need those. Once the app was updated the device doesn't connect.	Negative	Integration	Y	Y	Can't connect with bluetooth	Doesn't have a log only results
iHealth Gluco-Smart	App won't log out, I have to close it.	Negative	Accounts	N	Y	Can't logout
iHealth Gluco-Smart	I love this app it makes it so easy for me to show my doctor my progress my high and my lows because you carry your phone everywhere it's so accessible	Positive	Data sharing	N	N		Easy to show to healthcare provider
iHealth Gluco-Smart	Easy to use and easy for the doctor to see daily readings.	Positive	Data sharing	N	N		Easy to show to healthcare provider
iHealth Gluco-Smart	Can't even sign in... Won't accept my account password.	Negative	Accounts	N	Y	Can't login
iHealth Gluco-Smart	It's supposed to be easy to use but how do you mess up connecting Bluetooth? I have yet to connect the meter to the app because "an app is needed to connect" WHILE IM USING YOUR DAMN APP. WHAT OTHER APP IS THERE? for now I'm basically doing the same as before. Manual entry. What's the point of advertising this ecosystem to track sugar and only be half decent.	Negative	Integration	Y	Y	Can't connect with bluetooth
iHealth Gluco-Smart	Gives Login Failures 533 when trying to setup location.	Negative	Accounts	N	Y	Can't login
Gluroo Diabetes Logger	Everything ive ever looked for in diabetes managment in one app. So much potential to be a game changer for me. Im 80% in range because of the ease this brings to my day.	Positive	NA	N	N		Positive effects of the app
Gluroo Diabetes Logger	I like what it is trying to do, but like many "PWDs" I use a fingerprick test and manual injector. One of the main things I need from an app is a dosage calculator. After going through several (often baffling) screens, I found where it's possible to enter the information for this. But nowhere does the app seem to give you a dosage guideline. Overall, the interface is cluttered with too much infor…	Negative	Data logging	Y	Y	Wants to log data manually difficult to use
Gluroo Diabetes Logger	A great app and amazing service. This app has enabled me to display my cgm on my smart watch...I am so pleased. I have had a great service, too, advising me the steps involved.	Positive	Tracking, Integration	Y	N		Mentions smart watch use
Gluroo Diabetes Logger	So far I have been using it for a week and it sync seamlessly with my cgm. Notification was able to be link to my smart watch	Positive	Tracking, Integration	Y	N		Mentions smart watch use
Gluroo Diabetes Logger	10.17.23 love the app so far. It's a bit busy but managing diabetes is...busy. Notice a few spelling errors and I haven't figured out how to adjust notifications for highs and lows.	Positive	Notifications	N	Y	Set up alerts
Gluroo Diabetes Logger	It's really good but it decimates the phone battery life. It would be handy to be able to configure the update frequency as most of the time I don't need glucose readings down to the minute.	Mixed	Notifications	N	Y	Drains battery because of frequent alerts and Can't be configured
Gluroo Diabetes Logger	I am new user been using for just 3 days. This has been the best 3rd party app apart from the official app. It checks all the boxes when it comes to features. It gives a lot of data at a glance and also keeps me informed on all the important events using an array of notifications. The concept of linking trend graph to logs was really good. Another impressive thing is the very responsive support. …	Positive	Tracking, Notifications	N	N		Mentions good support desk
Gluroo Diabetes Logger	Close to perfect, & has a lot of features I wish the libre app had. The most useful for me are the ongoing notification & widget (both have trend arrows), it might seem simple but it really does help with trying to stay in range, also, a big plus is 3rd party apps allow you to see both ongoing notification & widget on a WearOS watch. Only minor downside is the UI looks a little cluttered, especia…	Positive	Tracking, Notifications, Integration	Y	N		Mentions smart watch use
Gluroo Diabetes Logger	It's not giving the exact numbers.	Negative	Tracking	N	Y	Incorrect data
Gluroo Diabetes Logger	So far, seems phenomenal. Just set it up, logging is straight forward, syncs with Dexcom Claity / Sharing data so it has active readings. The addition of a dose calculator like MyLife has would make this the perfect all-in-one for diabetes management.	Positive	Integration, Tracking	Y	N		Would like dose estimations, feature request
Gluroo Diabetes Logger	The app would be good if it communicated directly to my Libre sensor instead of retreaving the already data from libre to be just displayed on this app.	Negative	Integration	Y	Y	Wants data to sync directly
Gluroo Diabetes Logger	Brilliant! Wasn't too sure about using this at first as it's quite new, let me tell you. It's absolutely packed with settings and extras for all your diabetic needs, brings all the apps I use into one simple connected piece of kit! Only concern is no widgets, I'd absolutely rave about a home screen widget. Definitely not something to put you off, it's fantastic. Give it ago, you won't be disappoi…	Positive	Tracking	N	N
Gluroo Diabetes Logger	Really cool, I like being able to log everything and add notes, but I'm having a hard time adding my husband to my "glucrew"...	Mixed	Tracking, Monitoring	N	Y	Can't add people to monitoring group	Very Positive, excited user
Gluroo Diabetes Logger	Gluroo Helpdesk is absolutely amazing. Settings got messed up when I was trying to set everything up. I went through the app to email them to see if they can fix this issue. Because it was Sunday, I was not expecting any response for at least a few days to a week. In about 30 minutes from my original message, I am back up and running. I will be recommending this app to any and all of my diabetic …	Positive	Tracking, Integration	Y	Y	Set up issues, otherwise good	Excited user
Gluroo Diabetes Logger	This app allows you to follow your kiddo's insulin dosing on your end in live time. I get a notification every time my kid boluses for a meal. I love this app! Life changing!	Positive	Tracking, Notifications	N	N		Life changing
Gluroo Diabetes Logger	This is a great type 1 diabetes app. Especially if you have an omnipod 5 and want to follow and share your dosing with nightscout.	Positive	Tracking, Integration	Y	N
Gluroo Diabetes Logger	This app has a lot of really useful features such as pulling insulin and BG into 1 app along with a messaging feature that allows for group chat with others monitoring the person with diabetes. Also estimates IOB for Omnipod 5 users along with carbs. Very helpful all-in-one app for people with diabetes and parents or caregivers to view remotely. The app is still in development and developers are …	Positive	Tracking, Monitoring, Integration	Y	N		Monitoring others
Gluroo Diabetes Logger	Seems like a useful app, but Can't Enroll ! Each time prompted for my Google Id, takes password, prompts for phone # for 2 factor Id verify, sends text to phone, but when I go to text screen to read it, the Gluroo screen reverts to the beginning! A maddening Kafkaesq Catch 22 ! Am I the only one 🤔 ? Doesn't install on PC either.	Negative	Accounts	N	Y	Can't login
Gluroo Diabetes Logger	Sign up not optional. Downloaded the app after reading own of the critical reviews and the developer response saying you can skip sign up. Nope. Won't let get past the start up screen without logging into Google. Oh, and when I tap on it, it takes me to a website in my browser that wouldn't load. If you say you can skip this step, you should actually be able to skip this step. At least give a pri…	Negative	Accounts	N	Y	Can't login Data privacy	Needs an account/sign up
Gluroo Diabetes Logger	Gluroo has changed our lives! My child's median blood sugar has dropped from 178 to 135 in just two days of use. We use the app with Dexcom as well as Inpen, but what I love about Gluroo is the collaborative function. Diabetes impacts the entire family, to be able to share real-time diabetes management information with my "crew" - all on one app - has been invaluable. It was exactly what we neede…	Positive	Monitoring, Integration, Tracking	Y	N		Highlights how diabetes affects whole family and monitoring includes everyone
Gluroo Diabetes Logger	Gluroo has been a Godsend in managing my daughter's diabetes! I was so frustrated at not being able to view what her OP5 pump was doing while she was at school and what her IOB was when she was having lows there. Enter Gluroo and it has been a game changer with pumping and T1D management! If you want a better way to manage T1D and ease your worries of what is happening when you're not with your l…	Positive	Monitoring, Integration, Tracking	Y	N		Family monitoring
Gluroo Diabetes Logger	I use Gluroo every day to track my insulin and carbs. I like logging these things so that I can learn from how I managed a specific meal or exercise. It shows my BGL to everyone in my group, which I really like - my Dexcom G6 syncs up with it perfectly.	Positive	Monitoring, Integration, Tracking	Y			Monitoring is really Positive and useful
Gluroo Diabetes Logger	You need approval to even get access into the app. Getting approval required filling out a ridiculously long form, once the form is filled out, you get out onto a waiting list. Not impressed.	Negative	NA	N	N		Needs approval to access
FreeStyle LibreLink – NZ	Latest update is unusable as constantly losses signal throughout the day making it pointless and overly expensive. Previous to the update it was great	Mixed	Integration	Y	Y	Data loss	Software update ruined things
FreeStyle LibreLink – NZ	Love being able to scan with my phone. But keep getting signal lost and check settings. Even though setting are all what the should be still happens!	Negative	Integration	Y	Y	Data loss
FreeStyle LibreLink – NZ	Love the fact no more need for finger pricking and guessing. cons signal is constantly getting lost. was orginally working fine but now not working at all.	Mixed	Integration	Y	Y	Data loss, stopped working
FreeStyle LibreLink – NZ	It would be fantastic with the Libre 2 update to have a lock screen widget and also watch???	Mixed	Integration	Y	N		Feature request but highlights desire for more integrations not less, so maybe keep?
FreeStyle LibreLink – NZ	Latest version is totally broken. Using on a Samsung Galaxy S23 Ultra and I keep getting signal loss issues which disables my alarms. All my settings are correct and I have even reinstalled the app to try fix the problem. It has started happening since the automatic monitoring feature was added to the Freestyle Libre 2	Negative	Notifications, Integration, Monitoring	Y	Y	Data loss reminders don't work
FreeStyle LibreLink – NZ	It was giving me a really good result. But lately it is not good at all. Alarm going off but not low sugar. Cannot scan most times	Negative	Notifications, Integration	Y	Y	Data loss reminders don't work
FreeStyle LibreLink – NZ	This sensor cannot be used with this version if the app error message. Just bought it brand new so very disappointed. Seems to be no other app version?!	Negative	Integration	Y	Y	Hardware issue
FreeStyle LibreLink – NZ	I have a Samsung A53 5G. The app was working well with the Libre Sensor 2 until Samsung released an update to their system. Now, the alarms do not function. I contacted Abbotts helpline who said that as yet the A53 was not compatible until a software update had been released.	Negative	Notifications, Integration	Y	Y	Update stopped it from working
FreeStyle LibreLink – NZ	Yes have had too get libre 2, as you can't get the previous sensor that I have reader for so that I have get another reader for libre2	Negative	Compatibility	Y	Y	Hardware issue	Maybe remove? Although it does highlight issues related to compability
FreeStyle LibreLink – NZ	Obviously not designed by people who actually use the device!! No way to pause alarms, have to give app full permission to sound alarms even when in do not disturb mode (It keeps saying your alarms aren't working if you disable the permission even if they still do work) You get the feeling this app is designed by very low paid developers who put in zero effort for needed features, multi billion d…	Negative	Notifications, Integration, Data privacy	Y	Y	Lack of obvious features	Frustration
FreeStyle LibreLink – NZ	Would love to give 5-stars as this has been life-saving for me - But scanning a Libre sensor with a Samsung S9 is near impossible. There seems to be no rhyme or reason as to when the S9 does a successful scan, despite thorough troubleshooting. It takes me roughly 6 scan attempts to get a reading and that's if the app allows me to scan at all! Speaking to other Diabetics, it seems to be a known is…	Negative	Integration	Y	Y	Can't get it to send a reading
FreeStyle LibreLink – NZ	Would be awesome if you could personalise the alarm sounds without making them inoperable.	Negative	Notifications	N	Y	Can't customise alerts
FreeStyle LibreLink – NZ	Easy to use! Alarms are amazing at keeping tabs on your BSLs. Thanks so much! Now if only Pharmac would fund the sensors here in NZ! 😞	Positive	Tracking, Notifications	Y	N		Lack of funding an issue
FreeStyle LibreLink – NZ	It would be really helpful if the app also allowed for the recording of oral meds such as metformin, to give a more rounded picture of the efficacy of my diabetes management regimen. Displaying clinical data about the average effectivity duration profiles of both oral meds and long / short acting insulin would further improve the resulting graphs in this app. More data is always desirable. 😆	Mixed	Data logging	N	N
FreeStyle LibreLink – NZ	It has changed my life for real I have a low pain tolerance and hated pricking my fingers Was given my first one for free over a year later my sugars are the best they can be. Insulin has been cut in 3rds It doesn't hurt to test as the app says why prick when you can scan? So agree with it But I hate the loud buzzing of alarms sounds like emergency alarm that the government sends to nz phones can…	Mixed	Notifications, Integration	Y	Y	Alert noise isn't great	Feature request
FreeStyle LibreLink – NZ	Hi, Will you have the option to scan via smart watch or have notifications pushed through to android watches in the near future? Thanks	Neutral	Notifications, Integration	Y			Feature request
Hedia Diabetes Assistant	I want this to be able to link to my Libre app but can not. If I find an app that does the same and links to libre, I will delete this app. Also, I've been trying to check if I have the latest version but can't find if it is or not.	Negative	Integration	Y	Y	Doesn't work with their device
Hedia Diabetes Assistant	The app crashes instantly for me since the update on 30/03/2023. I have tried contacting you guys via email. The contact form on your site seems to be broken as well. That is annoying in and of itself. But if you were never taught how to figure out the needed amount of insulin on your own because you were handed this app you will be scared. Nevermind that can't login on the site to get my insulin…	Negative	Accounts	N	Y	Can't login to access data
Hedia Diabetes Assistant	Update: It seems you are fully aware of the problems caused by your latest update and have taken steps to remedy it. I will email you directly to try and regain access to my account, again your aware of this problem because you've sent emails out to everyone explaining so, great customer service. The app is very good and easy to use and been a user for many years already. Definitely recommended f…	Positive	Accounts	N	Y	Can't login to access data
forDiabetes: diabetes tracker	It's a blessing. It was very difficult to record and track my mother's diabetes. It made so easy✨ . Thank you so much for this app. I would really recommend.	Positive	Monitoring	N	N		Monitoring others
forDiabetes: diabetes tracker	Just incredible. I couldn't believe that in just one app I would have everything. It connects perfect with the glucometer and even the HbA1c estimation is 100% correct and matches with the biochemics blood test I did. I can't wait what new will be in the app in the next upgrades.	Positive	Monitoring, Integration	Y	Y
forDiabetes: diabetes tracker	I'm not really liking the input sections of this app but it works so I'll put up with the difficulty of use until I can find an app that works better. The input of data needs to be streamlined into 1 screen rather than having to enter values in multiple areas of the app for blood sugar, meals, medication, exercise, weight, etc. It could all be much quicker and easier. I'm just getting annoyed wit…	Negative	Data logging	N	Y	Data logging too complex	Bad design?
forDiabetes: diabetes tracker	Fantastic app! This is a very comprehensive app! Keep track of glucose, meds, activity, blood pressure, and more. Links to your glucometer. Easy to use. I would like it even more of the reports linked the activity with the glucose readings. Still, I think this must be the best app for a diabetic.	Positive	Data logging, Integration	Y	N
forDiabetes: diabetes tracker	Pairs OK but refuses too sync any data with Glucomen monitor. Support were good at replying and suggested a few things to try but nothing works... Still same error message all the time.	Negative	Integration	Y	Y	Can't sync
Blood Sugar Diary for Diabetes	I am very well satisfied with all the features that distinguish this application. It meets all my needs. It recognized my blood sugar measuring device and transfers data from it with ease and convenience.	Positive	Integration	Y	N
Blood Sugar Diary for Diabetes	This is a small & very easy to use App- with Positive support from the seller & a Positive future improvement to come. My only request was for a backup and restore facility: which is in the future process. It is a clean & customiseble program for a small fee to remove advertisements This is a App- I am sure you will like.. 5 🌟 + : to come when the backup feature is finally available.	Positive	Data logging	N	N		Feature request
Blood Sugar Diary for Diabetes	Very easy to enter data into sheet and change format	Positive	Data logging	N	N
Blood Sugar Diary for Diabetes	Simple diabetes tracking app. Just had to setup a custom range for my cat. I set 80-120 for before a meal and 80-300 after a meal for a generic range which I received from a vet. Works with alphatrak3 for pets. To access reading press m on device then c to get readings press and hold m and c to get flashing Bluetooth icon in middle of your readings. At this point the device can be added in this a…	Positive	Data logging, Monitoring, Integration	Y	N		Uses it for cat
Blood Sugar Diary for Diabetes	works with contour next one and syncs with fit	Positive	Integration	Y	N
Blood Sugar Diary for Diabetes	I am in the UK so use a different blood sugar measure. The app was easy to change the units. What I didn't know was how to change the custom settings, as we obviously don't use the ADA ones. I asked the question and was quickly answered as to how to do this. It's now customised to the UK way of recording the data. Definitely makes it so much easier to deal with and get answers tailored to the way…	Positive	Data logging, Integration	Y	N		Good customer service
Blood Sugar Diary for Diabetes	Just installed, looks good thus far. Syncs with my meter, clean informative interface, options and easy not intrusive sign up. Just found a flaw I didn't notice at first - there appears to be no way to record medication. Insulin type and dosage and tablet type and dose. Useful info in the record. I hope the developer's may add this in the future. Otherwise it will be back to hunting for a better …	Positive	Data logging, Integration	Y	Y	Can't log medication
Blood Sugar Diary for Diabetes	I have to manually input data, which is ok. But I can only find data back 7 days, none earlier.	Mixed	Data logging	N	N		Can't find older data
Blood Sugar Diary for Diabetes	Does exactly what i need it to do works with sync to Google fit and hopefully in the future it'll sync to health connect. Great app	Positive	Integration	Y	N		Feature request
Blood Sugar Diary for Diabetes	Excellent app (although I needed to delete my device from my phone's previously paired devices in bluetooth before it would pair). Tracks (and preserves) the complete history of my blood glucose readings. Thank you!	Positive	Data logging, Integration	Y	Y	Had to clean install
Blood Sugar Diary for Diabetes	Very pleased, better than Accu-Chek app which is going away 12-31-22. It was always difficult to export data to Excel. This app is easier and provides custom range export. It connects to my Accu-Chek Guide device. Seems to be easy to use. Connected by Bluetooth and it imported all the readings currently stored in my device	Positive	Integration, Data logging	Y	N
Blood Sugar Diary for Diabetes	Easy to use and linked to glucometer first time.	Positive	Integration	Y	N
Intellin Diabetes Management	Out of 6 devices, only one would connect	Negative	Integration	Y	Y	Could only get 1 supported device to connect
SmartLog	Consent for Private Data Collection Required to Use the App - No option to decline = Uninstalled	Negative	Data privacy	N	N
SmartLog	Why is there not an update on more medications like canagliflozin and ozempic?	Negative	Tracking	N	N		Feature request
SmartLog	Bluetooth won't pair with my app.	Negative	Integration	Y	Y	Won't connect
SmartLog	Horrible. Button overlap. Interface not usable!	Negative	UI	N	N		Bad design
SmartLog	Too hard to pair with cell phone	Negative	Integration	Y	Y	Won't connect
SmartLog	Really helps to keep track of my readings and not have to lug around a diary of record. I have had no problems with this app and found it very easy to set up and connect to my monitor.	Positive	Integration, Data logging	Y	N
SmartLog	Decided to stop working all of a sudden, will NOT reconnect with Bluetooth at all. Big stuff up on updates . Not good for people who need the software.	Negative	Integration	Y	Y	Won't connect
SmartLog	Doesn't pair with Pixel 6 Pro.	Negative	Integration	Y	Y	Won't connect
SmartLog	What does this app not sync to Google fit?	Negative	Integration	Y	Y	Won't connect with google fit
SmartLog	Simple to use but after a week it stopped auto syncing with my meter so i had to enter everything manually... very frustrating. Looking for a different app now	Negative	Integration, Data logging	Y	Y	Won't connect Data loss
SmartLog	Installed. Read the data collection. Uninstalled. The mainstream health care is corrupt.	Negative	Data privacy	N	N
SmartLog	Bluetooth is usless only works when the moon has circled venues and landed on Uranus	Negative	Integration	Y	Y	Won't connect
SmartLog	Kept saying you need an app. I have installed the app but it does not connect	Negative	Integration	Y	Y	Won't connect
SmartLog	App closes when I launch it	Negative	NA	N	N		Crashes, not reliable
SmartLog	NOT user-friendly 🤦🏻‍♂️ didn't connect to my device	Negative	Integration	Y	Y	Won't connect
SmartLog	Works sometimes. The app is not as slick as some others, but is adequate for what it does. For the tee2 device it is fine. But connecting the two! It's not as bad as it was. It now connects about 1 in 8 attempts, or when it feels like it, as opposed to never. If you can't make connection automatic after 4 years, how about giving in and give us a manual button?	Negative	Integration	Y	Y	Trouble connecting, often crashes
SmartLog	I can't get my test results to automatically log on my Samsung S10 plus smartphone. I'm using the Tee2+ monitor.	Negative	Integration	Y	Y	Won't connect
SmartLog	Doesn't sync the data with the device automatically, have to enter it manually. Defeats the whole purpose of bluetooth connectivity	Negative	Integration, Data logging	Y	Y	Won't connect have to log manually
SmartLog	Was very happy until a month or so back when it started up for no apparent reason saying "please tag the meter again " . This happens fairly often now. I can't correlate it with anything. Nor when it started happening with anything. A new version fault? Very annoying.	Negative	Integration	Y	Y	Won't connect annoyed
SmartLog	Brilliant little app, auto imports my data, one suggestion that will help a lot is with the blood sugar readings and labeling them as lunch etc adding a option for before driving as i need to test before driving trucks and it will make those readings stand out easier for the specialist	Positive	Data logging	N	N		Feature request
SmartLog	The app was difficult to connect to the meter. Finally, once it happened it looked to be functional, until all of a sudden, when the app is on, it keeps buzzing with the message "Please tag the meter again." I've tried to pair it with the meter several times again and again, but the app keeps bugging me with the buzzing every 3 seconds and the stupid message. No solution was found on the net eith…	Negative	Integration	Y	Y	Won't connect frustration
SmartLog	This one of the worst Android apps I've ever used. It won't sync half the time and doesn't keep me logged in. And now all of my entries have disappeared.	Negative	Integration, Data logging	Y	Y	Won't connect Data loss
DiabTrend - Diabetes Diary App	basic version of the app allows you to enter lots of events/types/ data, but then produces little or no insights in terms of charts, trends, visuals, stat's. Don't waste peoples time on a entry/base app version if you just want to sell the expensive premium version to have functionality that's meaningfull and usefull	Negative	Tracking, Data logging	N	Y	Doesn't give meaningful data, charts etc.
DiabTrend - Diabetes Diary App	Requires a sign in. No thanks, next!	Negative	Accounts	N			Needs login/sign up
DiabTrend - Diabetes Diary App	The values appear as only dots. They are not connected to form a graph.	Negative	UI	N	Y	Bad design
DiabTrend - Diabetes Diary App	Had to uninstall it, sorry. Firstly, it takes ages to load. I activate it, then take my blood test, inject insulin - and it still hasn't opened. Secondly, I found the interface incredibly busy and difficult to navigate. Too many things, too many entries are duplucated in different places. It's just too much hard work. You need something streamlined and clear-cut, something minimalistic and fast-w…	Negative	UI	N	Y	Performance issues	Bad design
DiabTrend - Diabetes Diary App	It is an amazing app for new diabetics, it allows you to record custom foods, on top of having a really big catalog of prerecorded carb amounts for different foods. There are some slight problems though, at 44 custom foods it won't let me record and save anymore, I even paid for the premium version to see if that would fix the problem but no dice. I also use the Dexcom G6 which is not compatible …	Mixed	Tracking, Integration	Y	Y	Not compatible with the device	Limited food library
DiabTrend - Diabetes Diary App	I love it! Exactly what I was looking for. I can see my trends by entering my data. I wish it connected to my dexcom but it's fine the way it is. I do wish it had more food choices to enter but I believe it's not a USA product. So fat so good.	Positive	Tracking, Integration	Y	Y	Doesn't sync	Limited food library
DiabTrend - Diabetes Diary App	Basically, you can't do a lot without paying. You wait 2 days while logging your data to see 'Predictions' and after 2 days, it then blocks it and informs you it's a paid function. You can't calculate your insulin either, so I would need to use 3 apps to use this properly. The food detection via the camera is sketchy at best. Not worth the money they ask IMO and not even a free trial?	Negative	Tracking	N	Y	Paywall, no insulin calculator	Limited food library
Dexcom G7	The app used to work fine until the last update. It's now asking me to log in every time I open the app. I'm using Samsung S21Ultra. Update: 11/8/23 I get notifications when my glucose level goes beyond my set limit. However, when I click on the notification or when I open the Dexcon G7 app I keep getting "Dexcom G7 not responding".	Negative	Integration, Notifications	Y	Y	Doesn't sync	Issues since the last update
Dexcom G7	Using Google Pixel 7 Pro and Android 14, unable to link to Health Connect so can't send data to Samsung health or Google Fit. When viewing the graph in landscape mode, the app crashes and closes when trying to push and hold to view historical readings.	Negative	Data logging	Y	Y	Unable to link	App unstable and crashes
Dexcom G7	What a terrible app. Fix your idiotic alarms! Stop the intrusive behavior, it's absolutely horrendous!	Negative	Notifications	N	Y	Intrusive alerts	Implied lack of control over alarms
Dexcom G7	App is available only on some selected phones. Even if you have a compatible phone the app is hard-coded to work only in US. I bought the US phone but can’t use the app outside US. The Tech. Support agent pointed out I should read Term of Service, nothing they can do to help and hang up on me. Total waste, hundreds of dollars.	Negative	Integration	Y	Y	Doesn't work with all devices, limited to US only	Customer service unhelpful
Dexcom G7	This app has several hang ups. It is not very reliable. The operation is on again, off again. When it is on and working, it does the job, barely. This app needs several updates with repairs. I just wish the operator of this app would start updating to repair the many many bugs!!!	Negative	NA	Y	Y	Not reliable
Dexcom G7	My last sensor won't pair with my phone but the first sensor did very good	Negative	Data logging	Y	Y	Issues with connecting to sensors
Dexcom G7	Being blind and using a screen reader, something about the screen reader function gives the notification that the phone settings are preventing the dexcom system from functioning as intended. If dexcom could work on that, it would be great. I get my blood sugar in the app but the notification bar never goes away with that statement. I love the 30-minute warm up though, way easier than 2 hours	Negative	Notifications, Monitoring	Y	Y	Doesn't work with a screen reader	Accessibility issues
Dexcom G7	At first I liked being able to place sensor on my arm (unlike G6), I've also managed to pull three of them off in the ~5 months of wearing them. It's been a few weeks since the last one got pulled off and now that I have a new sensor, the app won't load. Looks like the app was updated in the last couple of weeks as well.	Negative	Integration	Y	Y	Issues with sensors, app doesn't work with the new sensor	Potential issue with an update
Dexcom G7	With the recent app update, I was actually able to get my Pixel 8 Pro connected to my CGM fairly easily. Haven't used the app very much besides the initial setup, but that was fairly painless. That foreground notifications channel is pretty annoying, though. It seems to exist solely to force me to tap three times to see my sugars. I sure do hope manually disabling those notifications doesn't brea…	Negative	Notifications, Integration	Y	Y	Annoying notifications	Worried that disability notifications will break something
Dexcom G7	No galaxy watch app. You have to use another app to see glucose levels on your watch face. No ability to adjust "Target Range" in phone app. Accuracy is of by about 30 and calibration doesn't seem to do anything to fix the gap.	Negative	Integration	Y	Y	Doesn't work with the watch, low accuracy
Dexcom G7	It keeps losing signal this is a problem I did not have with six.	Negative	Integration	Y	Y	Keep losing signal
Dexcom G7	Very frustrated. Watch went through an update an I could not connect back with dexcom.	Negative	Integration	Y	Y	Can't connect	Issues after the update
Dexcom G7	4 stars because there's room for improvement. It is better than the G6 and way better than Freestyle (a lot more options). I can't wait for compatibility to Samsung Health like before. Can't wait for Samsung Watch and pumps that the G6 work with. Don't understand why this last update to the app is causing a ridiculous amount of battery drain that I never had before & it is disconnecting (eventual…	Mixed	Integration	Y	Y	Not compatible with all devices, battery life, frequent disconnect	Issues after the update
Dexcom G7	Warning to all! My phone just updated to Android 14, which is not compatible with the G7 app. App will no longer work. Don't provide me with a list of other things that are compatible with it, fix the app to work with Android OS 14. Looks like it's back to the Freestyle Libre for me.	Mixed	Integration	Y	Y	Not compatible with the phone after the OS update	Phone update causes compatibility issues
Dexcom G7	The G7 is not as accurate as the G6, and calibration doesn't work on the G7. The G7 won't show the accurate BG number after calibrating or won't accept the calibration number at all. And, all of them are like that. I have to continue to use my manual glucose meter, which defeats the purpose of the G7 and is not always convenient. The G7 needs the calibration system from the G6 because these inacc…	Negative	Integration	Y	Y	Issues with accuracy, calibration doesn't work	Needs to use a manual glucose meter which defeats the purpose of the CGM
Dexcom G7	If your phone is a flagship phone with new Bluetooth tech. It will work great without losing connection. If your phone is cr*p then it will probably disconnect a lot. (Pixel 6 Pro) Being able to calibrate gets it spot on pretty well.	Negative	Integration	Y	Y	Doesn't work with old phones
Dexcom G7	Zero stars......Somthing is going on with the app it keeps say check your internet connection...but iam connected to everything else so I don't understand why this in not work and it's so important to use..	Negative	Integration	Y	Y	Connection issues
Dexcom G7	Having an issue with the time change. Won't show accurately since. Edited to say: issue was resolved. Thank you!	Mixed	Data logging			Issues with Data accuracy due to daylight saving
Dexcom G7	App keeps having internet connection issues and won't even let me look at my glucose levels, just shows a loading screen and then gives me a connection failure pop up. Thankfully I ordered the G7 Receiver or I would be screwed! Please fix this issue. I have a Samsung Galaxy S23 with Andrioid Spftware version of 13. It worked well for a month and now keeps crashing.	Negative	Integration	Y	Y	Connection issues	Used to work, but started crashing
Dexcom G7	IMPORTANT ISSUE!!! Daylight saving time will NOT allow insulin to be recorded correctly! It keeps subtracting an hour from the time that is entered and it will not LOG DOSES correctly! So if you log dose at say 6:12 am DEXCOM APP OVERRIDES IT TO 7:12 am, Can NOT EDIT and fix it! This is a HUGE liability and health issue that needs to be corrected immediately! WHO's writing and CODING their softwa…	Negative	Tracking	N	Y	Issues with data accuracy due to daylight saving	Possible health risks
Dexcom G7	Disgusted with this app and Dexcom. You are simply not allowed to take a screenshot. This is idiotic. Then, app woke me up to tell me that I changed the time, so it stopped working. Restarted my phone, still not working--5 days later. So disgusted. Also, alarms override phone settings. Sitting in a wedding, or in church, you'll get a loud alarm. Only way to stop it is to turn off your phone. Last…	Negative	Data logging, Notifications, Integration	Y	Y	Issue with time alerts too loud disconnects
Dexcom G7	I'm on my 2nd 90-day G7 shipment. I've had one or two sensors fail before their expiration time & at least one that kept dropping its signal in each batch. I'm using the back of the arm, washing it with soap and water, & wiping my arm with alcohol and drying before inserting the sensor as instructed. I love the greater freedom that CGMs provide & Dexcom has been great about replacing bad sensors,…	Negative	Data logging, Integration	Y	Y	Hardware issues reliability	Feature request, screenshots
Dexcom G7	I like it a lot better then the g6 except it won't give me the correct time on my phone when I log in it's giving me a hr earlier then the time I did make the adjustment for daylight savings on my small receiver but on the phone I can't change the time for the app and my phone is showing the correct time I deleted the app and re installed it but same thing when I save my reading for my glucose in…	Mixed	Data logging, Integration, Notifications	Y	Y	Hardware issues daylight savings time everything is 1 hour early
Dexcom G7	Time fails on History entries after The Fall DST conversion. Entering the correct time the app substantially an hour!! Need to implement Dark mode, blinding at night. Also screenshot restriction should be optional, do whatever legalese bypass and allow it.	Negative	UI, Notifications	N	Y	Daylight savings time UI too bright	Screenshots
Dexcom G7	This App can't handle daylight savings time. My calibrations are adjusting to an hour earlier reading which has everything screwed up. I can't recalibrate because it will do the same thing. Any data I enter shows an hour earlier than the actual event. It doesn't accept an edited time. I don't think I can handle this until next spring forward. I may as well take the sensor out if I have to use a g…	Negative	Notifications, Data logging, Integration	Y	Y	Daylight savings time 1 hour early
Dexcom G7	Our time just changed back to standard time from daylight savings time, one hour less. However, the time on the event logging confirmation page did not change and is subsequently an hour behind the actual time.	Negative	Notifications, Integration	Y	Y	Daylight savings time 1 hour early
Dexcom G7	Very good CGM sensor and great app. Set up is sweet and painless. So far, so good post Android 14 update. Looking forward to integration with Google Health app.	Positive	Integration	Y	N		Wants google health integration, feature request
Dexcom G7	First, my senor only last 6-7 days. The reasons being one of I sweat too hard the senor no longer sticks and even after putting medical tape. If you don't put medical tape on in the very beginning it will not last. Whatever was used on the Dexcom 6 was better. Reason number two, once the sensor starts losing its signal, even though it's next to you, eventually, you have to replace it. My other pr…	Negative	Notifications, Data logging, Integration	Y	Y	Data loss hardware issues Won't connect inaccurate readings
Dexcom G7	I can't even get signed into the app. It accepts my username and password, but when I try to log in, it asks if I forgot them??	Negative	Accounts	N	Y	Can't get access
Dexcom G7	Latest update broken. No more CGM!	Negative	NA	Y	Y	No longer works with latest update
Dexcom G7	My new flip 5 is not comparable. I called and requested- they said they can update. But not yet working.	Negative	Integration	Y	Y	Incompatible phone with latest update	Maybe remove?
Dexcom G7	On the Dexcom G7 system for a few days. Using Samsung Galaxy S22 Ultra with Android 13. So far no problems whatsoever. The only disconnects I had were when I went to walk my dog without the phone. I am using the supplied overpatch with Skin Tak, and I see no signs of peeling. I wish though that the overpatch was more like the one provided for the G6. If needed I could switch to Lexcam overpatches…	Mixed	Integration	Y	Y	Hardware issues with patches, no issues with integrations
Dexcom G7	Disappointed. Because I can't use the app yet on Google Pixel 8 pro the Dexcom developers hasn't test the app on this kind of device yet. Due to that i still without know my glucose levels. Hope this gets fix soon	Negative	Compatibility	N	Y	Incompatible phone
Dexcom G7	Doesn't work with Galaxy watch.	Negative	Integration	Y	Y	No smartwatch access	Feature request
Dexcom G7	This app crashes once a month loosing all my data every time garbage	Negative	Data logging	N	Y	Data loss
Dexcom G7	It's Buggy! I can't add 'event' data, without the app crashing!	Negative	Data logging	N	Y	Data loss
Dexcom G7	Better than the G6 app, but it is not playing well with Android 14. I assume that Dexcom is working on this. I hope for an update soon.	Mixed	Compatibility	N	Y	Incompatible phone
Dexcom G7	In a world where the development of user-friendly apps are on a steady decline, it's nice to see Dexcom actually add many new features and even fixing bugs. Battery drain for g6 app was insane but (so far) g7 never uses more than 10% in one day, and I've been delighted with the ability to press Ok to dismiss alarms, less warmup time, easy replacement of sensors, and the inclusion of clarity into …	Positive	Data logging, Tracking	Y	N
Dexcom G7	Buggy, intrusive and a battery drain. Pairing is slow, connectivity is poor and readings are inaccurate. Sensors fail before even finishing warmup. Alarms blare all day and all night reporting false lows and connectivity alerts, even with my phone on vibrate or "Do Not Disturb". I was forced to turn all Dexcom notifications off in the system settings. This is a bad, dangerous app, clearly designe…	Negative	Integration, Data logging, Notifications	Y	Y	Connection issues, unreliable, no control over the alerts	People will DIE
Dexcom G7	When my phone got updated to Android 14.0, the app got lots of glitches. The Quick info stopped working and I got a pop-up saying it wasn't compatible. The pop-up occurred with every screen and all day long. Once or twice a day would have been enough but all the time is horrendous. I quit using the app and looked for a substitute.	Negative	Integration	Y	Y	Unreliable	Issues since OS update
Dexcom G7	Had G7 for 12 days & I regret switching. App & product are terrible overall. Had to replace 1st sensor after 6 days b/c it was badly inconsistent & had me calibrating multiple times a day. The catheter is bad b/c it doesn't inject at an angle, so it goes deeper than the fatty area where it should reside. 2nd sensor was consistent for 3 days & now readings jump all over the place. It loses signal …	Negative	Data logging, Integration, Notifications	Y	Y	Unreliable readings, connection issues, inconsistent and unreliable alerts
Dexcom G7	my app keeps giving me connection error. also it always forces you to login and it takes a long time till it starts. so frustrating	Negative	Integration	Y	Y	Connection issues, slow app
Dexcom G7	Volume of low BS & HI BS is in sufficient for people with hearing aids. Set alarm for HI & Lo BS & dexcom does not alarm. Readings are not accurate. 30-40 points off Meter. Entering data is too difficult. If I had known of 2.8 rating I would not have bothered you. I will return to other system as soon as Medicare approves	Negative	Notifications, Data logging, Tracking	Y	Y	Unreliable readings, issues with alerts
Dexcom G7	Ouch. The app currently doesn't handle summer/wintertime switching in europe properly. Daylight savings came into effect here in germany today. When entering something into the history at i.e. 9:00, the confirmation page and actual entry shows 10:00. Please get this fixed. Update: This worked itself out on the following day.. still, an odd oversight. Edit: wintertime, and the issue still persists…	Negative	Tracking	N	Y	Issues with Data after time change
Dexcom G7	Just terrible. There is directions for a Galaxy Watch 5 but the play store says my watch isnt compatible. There is a section for sharing with a clinic but that function was ported to another app. It should at least link to that other app to display sharing information. It doesn't natively connect to Samsung Health, Google Fit, or Google Health Connect either. It only natively does Glooko and Happ…	Negative	Integration	Y	Y	Compatibility issues, doesn't seem to connect
Dexcom G7	I have had my Dexcom G7 for only 1 day but I see a major issue with the app,for me. While I realize that the importance of the glucose +\- alarm during sleep, last night my phone,I don't have the monitor,woke me up 3 times to let me know that my phone was not connected to the CGM. I ended up having to turn off notifications for this app. It would be helpful and I would not need to turn off notifi…	Negative	Notifications	N	N	Disruptive alerts	Feature request
Diabetes & Diet Tracker	I would like to follow up uric acid not getting any option for it. And many diabetes patients have CKD too. Therefore a coordination with all the symptoms can make this a all roumder app.	Neutral	Tracking	N	N		Feature request - needs more meds tracking
Diabetes & Diet Tracker	Absolutely great app! It has staple food presets with amounts in different measuring units, it is easy to add custom foods and there is an extensive library of user inputed foods. It is easy to create meals and recepies, as well. There is a target nutrient that I can see at a glance, wich for me is diabetic carb count. I hadn't heared if it before this app, but for me it ended up being a much bet…	Positive	Tracking	N	N
Diabetes & Diet Tracker	Keto app, not diabetes mngmnt app. I installed this to keep track of T1 diabetes but it won't let me log my insulin. It says it's for diabetes, but it's forced me to choose a target weight (I have no interest in using it for losing weight), and every time I try to click on the insulin button, it takes me to a sceen asking for my waste size. I paid $10 for what says it's a diabetes management app,…	Negative	Tracking	N	N	Not able to track insulin	Focused on food
Diabetes & Diet Tracker	UPDATE! STILL #1!!! 5 STARS (Deserves 500!) Don't bother with other apps! This app does it all! Calories, fats, carbs net carbs, vitamins, minerals, tracks EVERYTHING!. You will not find anything better than this, and it has the fastest scanner, most complete list, used by professional nutritionists. I say it like it is, there is no other app that works flawlessly as this one. None. Diabetics? Ge…	Positive	Tracking	N	N		So far looks like this app may not be relevant at all?
Diabetes & Diet Tracker	Downloaded this app, paid $12.99 and it keeps telling me I have no internet connection when I do. Scam! Not impressed at all.	Negative	NA	N	Y	Doesn't work	Not happy for paying
Diabetes & Diet Tracker	This is a great app. Easy to use, tons of great information that you can use to guide your food choices and see the effects of your choices in real time.	Positive	Tracking	N	N
Diabetes & Diet Tracker	The diets are great. Maybe create a low sodium option?	Positive	Tracking	N	N
Diabetes & Diet Tracker	Overall, mynetdiary with premium is an excellent and fully featured health tracking app that really helps you to understand your health, understanding patterns/causes and how/where to improve, well beyond most other apps. The D version gives access to the in-app premium features without a premium subscription, although the premium subscription gives access to syncing with other apps and fitness t…	Positive	Tracking	N	N		Data import from fitness trackers available in the premium version
Diabetes & Diet Tracker	Best $10 I have ever spent! The app is clear and easy to understand. Adding blood sugar tests and meals couldn't be easier, and there are many ways to view and track your results and progress. I highly recommend this app. It simply blows away the free ones I tried to use previously.	Positive	Tracking	N	N
Diabetes & Diet Tracker	i requested this app as an Xmas "stuffer". I'm on the honeymoon phase and I love it!!!! Since the 25th of December with the help of this app my blood sugar has gone down 40% without medication and I've lost 2.5 lbs this week. It's an incredibly robust app that tells me all I need to take responsibility for my health and then some. I wish it integrated with my Samsung watch app, regardless so far …	Positive	Tracking, Integration	Y	N
Diabetes & Diet Tracker	I purchased this app assuming it'd allow me to track and then share information with my physician. It would - if I agreed to pay an additional $60.00 per year for access to reports. I've submitted a request for a refund to google; I'm not buying an app just to be told to pay for a subscription. That's absurd.	Negative	Compatibility	N	N		Dissatisified with the app's financial model
Diabetes & Diet Tracker	Since the update today when i tried to record my breakfast the app boots me off. My phone is an Android LG Rebel. I'm hoping it will work again. I really love this app. I just had another update all is good. THANK YOU!	Mixed	Accounts	N	Y	Stopped working for a bit after an update	Unclear if OS update or app update
Diabetes & Diet Tracker	So grateful to have found this app after finding out I am at risk for type 2. Just plug in your exercise and everything you eat. It tells you how many carbs, calories, and how much fat you have eaten for the day and lets you set targets to stay under. It even tells you your vitamins levels! Set water reminders and goals, keep track of blood sugar. Invaluable in my opinion. Thank you so much for d…	Positive	Tracking	N	N		Suggests data import from other sources, but unclear if this means devices
Diabetes & Diet Tracker	This app makes it easy to track what you eat. just wish I was able to import my own recipes from my computer.	Positive	Tracking	N	N		Feature request, wants to add own recipes
Diabetes & Diet Tracker	This is an excellent app, easy to use, and allows me to track everything I wish to track. I absolutely hate the new version. I find it clumsy to use and would like to get back to you previous user interface. I don't think I'll live long enough to get used to this version. :-(	Mixed	Tracking	N	N	Bad UI after the app update
Diabetes & Diet Tracker	Way too much. If you're OCD and record every detail of every portion of every every ingredient in your meals and every dose of every medication you take, you'll love this app. If you are like me, and prefer to create one simple entry, such as "lunch", and put the details of the meal in the notes, you'll be annoyed with it but you'll be able to do it. But beware. The interface changes drastically …	Negative	Tracking	N	Y	Update wiped out historical data	Wrong expectations regarding how to track things?
One Drop: Better Health Today	App stop updating reports only on Android phones. Happens until updated and the does it again	Negative	Compatibility	N	Y	Unreliable, stopped updating reports
One Drop: Better Health Today	The app keeps crashing every time it is opened, making it difficult to keep up with my numbers and when I last took insulin.	Negative	NA	N	Y	Unstable, unreliable, crashes
One Drop: Better Health Today	this app drops my one drop meter very frequently. this is unacceptable to me. it keeps telling me wrong Device	Negative	Integration	Y	Y	Loses connection with the device
One Drop: Better Health Today	10/13/2023 - Your newly updated app doesn't allow logging of any food item that is less than an entire portion. I am trying a slice pizza which is 1/4 serving of the entire pizza. I can't do it because the whole pizza serving goes from 1-1000. There is no 0 or so I can't 1/4 serving of pizza. Please fix this, I am beyond frustrated!!!	Negative	Tracking	N	Y	The update changed how food is tracked
One Drop: Better Health Today	Crashed and now won't open. I was using the app for a few days to keep track of my blood sugar, and the app crashed. Now the app won't even run. Please fix	Negative	Tracking	N	Y	App stopped working
One Drop: Better Health Today	App always has issues, today it was crashing until I cleared the cache. Can't sync my meter anymore as the meter shows synced, but import screen never opens. Had to use on iPad to import anything.	Negative	Data logging	Y	Y	Sync issues
One Drop: Better Health Today	App always crashes. Most of the time it doesn't even open. Update: now the app hasn't opened at all. I contacted the company for more strips and they never sent them. I had to switch to a different company for my meter. 0/10 not recommended to use one drop	Negative	NA	N	Y	Unreliable, doesn't work
One Drop: Better Health Today	App broken on both Apple and Play stores when trying to add Withings blood pressure monitor, both stall after pairing and begins "Checking for update" worse yet, I can't even use the device since it just flashes "SETUP" whenever I turn it on. Tried multiple times on both devices.	Negative	Integration	Y	Y	Can't connect with the device
One Drop: Better Health Today	Had app before but it kept crashing at launch. Unistalled it. Reinstalled recently. I keep getting stuck at login. It will not let me sign up or login. Uninstalled.	Negative	Accounts	N	Y	Unreliable, doesn't work, Can't log in
One Drop: Better Health Today	Can not personalize chart base on my gestational diabetes from my doctor recommends. I really wish i could change my chart score because my doctor is ok for me to go to 140	Negative	UI	N	Y	No personalisation	Gestational diabetes
One Drop: Better Health Today	Buggy with android, Apple is ok. Overall meh. The withings scale only supports one user. Adding food favorites is a not efficient.	Negative	Monitoring, Tracking	N	Y	Supports only one user, adding foods not efficient
One Drop: Better Health Today	This app will not load. I used it before ,and it was a good app. I had to uninstall app and reinstall and now it will not load or open. Guess I need to look for a new app	Negative	NA	N	Y	Doesn't work
One Drop: Better Health Today	I'm trying to get it to work but it keeps locking up and having so many buggy feel like it's just wasting my time now	Negative	NA	N	N	Doesn't work
One Drop: Better Health Today	The app worked just fine until about a couple of weeks ago. It logged me out and now when I try to log in, it immediately goes to session expired. Not sure if it has something to do with the recent update. I haven't heard back from One Drop on how to fix it.	Negative	Accounts	N	N	Used to work, but now can't log in	Possibly an update broke the app
One Drop: Better Health Today	The app leaves much to desire. No charts showing your readings so you can visually get an idea of what to expect out of your blood sugar trends. The tester is cheap junk. I've cross checked it multiple times with the most accurate tester on the market and sometimes it's over 70 mg/l higher. If I wasn't double checking between both testers, I very well could have taken a lethal dose of insulin. Ab…	Negative	UI, Integration	Y	Y	No charts, tester inaccurate	Potentially dangerous
One Drop: Better Health Today	Glitchy. Kicks me out and wont let me back in, even with correct login. Never had to keep logging in before. It would just open up.	Negative	Accounts	N	Y	Can't log in
One Drop: Better Health Today	The late March update crashed my app. Now it won't open at all. Lost my BP readings? One Drop telling me to email them.....I had already done that with no response. Frustrated......	Negative	NA	N	Y	Update broke the app
One Drop: Better Health Today	The app crashes a lot. Despite saying it synced with my new one drop glucose test kit, no data is recorded. (Pixel 5 fully upgraded) online support resources are meager, confusing, and unhelpful.	Negative	Integration	Y	Y	Unreliable (crashes), data sync issues	Limited support from the company
One Drop: Better Health Today	This app can't possibly have the intent of being life-saving I have a Google pixel and the app always crashes and now it's so bad it won't even open. It just crashes without opening. Before it would at least crash when I'm trying to get the carbs added for meals. Now it's completely non functional DO NOT RECOMMEND.	Negative	NA	N	N	Crashes, unreliable
One Drop: Better Health Today	Love the app but it won't open half the time, this defeats the purpose of storing my blood sugars if I can't get to them or log them. At this point I would be better off just writing them down on paper.	Negative	Tracking	N	N	Unreliable, doesn't always work	Paper would be better
One Drop: Better Health Today	Always having to uninstall the app then reinstall it to get it to work.	Negative	NA	N	N	Unreliable	Need to regularly reinstall
One Drop: Better Health Today	It was working but now that app won't even open. My daughter needs this app. Now looking for another app with these features.	Negative	NA	N	N	Stopped working	Monitoring others
One Drop: Better Health Today	Keeps locking up	Negative	NA	N	N	Not working
One Drop: Better Health Today	Never interacts with phone notice comes up says app keeps stopping	Negative	NA	N	N	Crashes, unreliable
One Drop: Better Health Today	The latest update refuses to open on my phone. This sux. The team is great but the app needs a LOT of work so that you don't need to constantly reinstall it. 1/6/23	Negative	Compatibility	N	N	Stopped working	Updated broke the app
One Drop: Better Health Today	The kit itself it awesome, and nearly pain free. The only downside is the meter syncing to the app. I've troubleshooter it and it's still not loging the readings, so I have to enter them manually even though the app says it syncing	Mixed	Integration	N	Y	Sync unreliable	Need to add data manually
One Drop: Better Health Today	You need to bring back the screen that shows your averages for the months. I always found that helpful. Now I can't even log into the app. I continually get crashes, even when I didn't log in. I'll uninstall it and reinstall, but still can't get into it.	Negative	Tracking	N	N	Doesn't show monthly averages anymore, unreliable (crashes)
One Drop: Better Health Today	Great app for helping manage T2D & general health. Ive been using it daily since 2020 - it's super easy to navigate & accurate. Only issue is occasional failure to open. I have to uninstall & reinstall regularly. Luckily I use Google for sign in so my data isn't lost. May be my phone but don't know for sure if it's an app glitch? Thanks for good app with no annoying ads. Updated: No longer 5 star…	Mixed	Tracking, Compatibility	N	N	Unreliable, required regular reinstalls	Positive review edited to say the user gave up and stopped using it
One Drop: Better Health Today	It's okay, but not great. It either syncs great or not at all. The newest update doesn't easily show a person their averages. Daily weekly or otherwis.	Mixed	Integration, Tracking	N	Y	Unreliable, doesn't always sync, stopped showing averages after the update
One Drop: Better Health Today	I really have liked One Drop, but lately it has not been opening. So, I am not able to upload from my meter and looking at other reviews, I'm not the only one having the issue. I have actually gotten another brand meter to do my checks	Negative	Compatibility	N	N	Stopped working
One Drop: Better Health Today	I've been using this app since it first started. Information would be input but then would not show on in programs. After notifying the company of the problems I was having they reviewed this and corrected it as soon as possible and now I'm having no problems with my app I love this app it keeps up with everything.	Neutral	Tracking	N	N	Data wasn't always visible	Had issues, but tech support helped
One Drop: Better Health Today	Great when it works! But half the time I can't even open it. It crashes while trying to open. I can get my readings from the devices, but I can't track anything if I can't go into the app. I love it, it's very functional, I just wanna be able to use it. I've tried reinstalling it and restarting my phone. Nothing fixes the issue. I also wish I could input data via web browser on the computer.	Mixed	Tracking, Compatibility	N	Y	Crashes, unreliable	Feature request: would like to be able to add stuff via browser [so don't need to use the unreliable app? - KS]
Dexcom Clarity	I hate this app. I need to look at it once every couple of weeks. Every time I do it's forgot my login name and password. You had weird requirements in making the login name and password so I never seem to remember them right.	Negative	Accounts	N	Y	Forgets login and password
Dexcom Clarity	Logs out consistently. Makes program on usable. Not happy..	Negative	Accounts	N	Y	Logs user out regularly
Dexcom Clarity	This app is practically useless because it did not connect to the dexcom system. It would be great if dexcom had an app for my Android phone a Motorola G Pure as well, because not everyone can effort an iPhone. I would wish for an app that connects to the dexcom system via Bluetooth and collects all the data and shows them nicely for a day/ week and monthly report and also gives the chance to put…	Negative	Integration	Y	Y	Doesn't sync	Doesn't seem to work with Android phones
Dexcom Clarity	Doesn't work. Can't pull anything from the past 90 days. My provider can't see my results. It's completely useless, just like the G7 app. I had to go back to finger sticks, and when you're pregnant and on insulin, your team needs accurate and time sensitive results. I'm not getting that with any Dexcom products, unfortunately.	Negative	Data logging	Y	Y	Doesn't connect, Can't share Data with health professionals (b/c there's no Data to share)	Gastational diabetes
Dexcom Clarity	This is a disappointment. The Dexcom G7 is not compatible with my Samsung Galaxy Note 8, running Android 9.	Negative	Integration	Y	Y	Doesn't work with the user's phone
Dexcom Clarity	Very disappointed. Just got the new moto razor and the app is not compatible. Really don't want to buy another phone is there a way to get it fixed?	Negative	Integration	Y	Y	Doesn't work with the user's phone
Dexcom Clarity	When I switched from Dexcom G6 to G7 I uninstalled Clarity, since the G7 app contains Clarity. Turns out that the Clarity in G7 is very basic. To regain the missing features I had to reinstall this app. I just wish that Dexcom had made this clearer. Other than that, no issues with either G7 or Clarity.	Mixed	Compatibility	N	N		Two apps from the same vendor - confusing
Dexcom Clarity	apparently my phone doesn't work with it.	Negative	Integration	Y	Y	Doesn't work with the user's phone
Dexcom Clarity	This app is literally broken. I just started this process today and it is not allowing a new account that I just created to login to the app. Even when I have it send me a 6 digit password through my phony, it states that the Passcode they sent me is invalid. This sounds like their backend application is severely broken. Now, I have a CGMS that I can't get any blood sugar data from that I just bo…	Negative	Accounts	Y	Y	Can't log in	Can't access data
Dexcom Clarity	Everytime I try to log in is a major hassle! I know my username I know my password and it won't let me in. It will never allow me to log in with my email or phone number. I then mark to change my password and go through that process. It asks for current password and it works in the field to change it from. The way you get the information has changed into a hassle as well. You use to be able to se…	Negative	Accounts	N	Y	Forgets the password
Dexcom Clarity	Lost signal on my phone and cannot log back into clarity	Negative	Accounts	N	Y	Can't log in
Dexcom Clarity	Awful. Stopped letting me log in to the app along with the dexcom app a while back. Both are garbage, does not recognize my email or password. I uninstalled over a year ago, I just try every so often to see if it will let me in. Nope. Even tried resetting password and retrieving username. Nothing. I just use my pump to look at my glucose level, which constantly loses signal with the dexcom sensor…	Negative	Accounts	N	Y	Unable to log in
Dexcom Clarity	Sucks! Mysteriously locked me out. Now none of the fixes works to get me back in. 😒	Negative	Accounts	N	Y	Can't log in
Dexcom Clarity	Helps me see my BG goals, patterns, time in range. Shows me exactly how I am doing treating my diabetes	Positive	Tracking, UI	N	N
Dexcom Clarity	I love my new G7 device. Since I started to use the device and the application it has become so much more integrated into my daily life. My numbers have improved to about 80 percent. My A1C reading was at 11.1 and now it is at 7.0. I truly love this product.	Positive	Tracking	Y	N		Positive long term effect
Dexcom Clarity	Disappointed. The app seem to have stopped working on my Samsung phone. Unloaded and reloaded the app twice and all I get is a brief screen saying authentication and then the screen goes white.	Negative	NA	N	Y	Stopped working
Dexcom Clarity	Love my G7 so far, but absolutely hate the app, can't be used on my android phone (OnePlus Nord N10 5G) The fact you can't use it unless you have a Google or Samsung phone is unacceptable in 2023! My Phonak hearing aids has an app for my phone for crying out loud!! Get with the reality of the modern world!! Not everyone has a Google or Samsung phone that uses Android! Sooo, hearing aids are not "…	Negative	Integration	Y	Y	Doesn't work with the user's phone
Dexcom Clarity	Can't change date so can't print reports company customer service unable to help	Negative	Data sharing	N	Y	Can't print the reports
Dexcom Clarity	It's stuck on May 2023. Won't refresh. Not good [posted in Oct 2023]	Negative	NA	N	Y	App doesn't refresh
Dexcom Clarity	I love getting the updates on my progress. It helps to keep me focused on my goals.	Positive	Tracking	N	N
Dexcom Clarity	I love the Dexcom 6. I have been a type 2 diabetic for a little over 30 years. I am able to keep a closer eye on what causes me to go high or low. For the first time, my A1C is 6.7. I have never been this low. I normally hover between a 9 to 12. This IS the best tool to help me manage my diabetes.	Positive	Tracking	Y	N		Positive long term effect
Dexcom Clarity	Would be so much easier to share with doctors and such if the techs at dexcom would test my samsung A23 5g and make it compatible with G7 app. Since dexcom reached out about checking compatibility I did. They have a samsung a23 listed but I can only assume that it's 4g and not mine. The G7 app doesn't even show in Google play. No one can honestly tell me the difference between A23 4g and A23 5g (…	Negative	Compatibility	Y	Y	Not compatible with the user's phone
Dexcom Clarity	Fantastic app overall. The 14 (or 30, 90, etc.) day summary should include the previous days and not the current day if there is insufficient data.	Positive	Tracking	N	N		Feature request: smarter summaries
Dexcom Clarity	Can't login, says my account doesn't exist when it definitely does. Seriously awful app.	Negative	Accounts	N	N	Can't login
Dexcom Clarity	It help me to understand the effect of food and insulind of my sugar level in blood. Being said that can determine mistakes and avoid them in the future It remove the fear at night how my blood sugar is going to behave since the alarm let me know on time to act and correct the situation..this is peace of mind , the more u use this tool the more advantages you will have	Positive	Tracking, Notifications	N	N		Positive long term effect
Dexcom Clarity	I LOVE my new CGM (Dexcom G6) and the app. I gave 4 stars because not being able to screenshot my hard work is a genuine let down. 👎 Otherwise, great app!	Positive	NA	N	N	Can't take screenshots
Dexcom Clarity	The app gives a great summary of the BGL on a daily level.	Positive	Tracking	N	N
Dexcom Clarity	Can't even log in, error message Everytime, also can't sync to my smart watch	Negative	Accounts, Integration	Y	Y	Can't log in, doesn't sync with the smartwatch
Dexcom Clarity	can't get dexcom 7 on my phone because of Android I don't know why you don't have it so it is able to upload	Negative	Integration	Y	Y	Doesn't work with their phone
Dexcom Clarity	Poor for giving history, no separate A1C averages 14, 30, 60, 90 days	Negative	Tracking	N	Y	Limited history details
Dexcom Clarity	App always forgets who I am and I have to constantly go through a ridiculous cycle of verification. It's annoying. But, when the app isn't trying to keep me out, the info is great.	Mixed	Accounts	N	N	Can't log in	Good when it works
Dexcom Clarity	while it works, it is fine; however, it apparently stops uploading and gives an "unexpected error" message that cannot be resolved, rendering the app useless. It also, apparently hides an application somewhere on your PC so subsequent uploads of Clarity will not downloaded..	Mixed	NA	N	Y	Unreliable (errors)	Unclear what it means by 'hiding the app on a PC'
Dexcom Clarity	I've installed it and uninstalled it several times just to see if I can get it to work,but sadly, no data comes up.	Negative	Data logging	N	Y	No Data
Dexcom Clarity	When it works it helps me stay on track. However when it periodically asks me to re-login, my ID and/or password are not recognized even though I utilize a password keeper. The app then requires me to create a new password. I've created many, many new passwords in the few weeks I've had this app on my phone. Very frustrating. Dexcom help said to ensure the Region setting is correct (which it is) …	Mixed	Accounts	N	Y	Can't log in, unreliable	Good when it works
Dexcom Clarity	My device is only compatible with the Clarity app and is incompatible with both the G6 and G7 CGM apps. I love using the Dexcom but the receiver is extremely expensive and inconvenient. Please add the OnePlus Nord N300 5G to the list of Dexcom accessible devices soon. Thank you!	Negative	Integration	Y	Y	Device compatibility issues
Dexcom Clarity	Very disappointed. The app closed down in August. Since I can not sign back. Doesn't recognise my username or password. What is impossible as I signed in before and also when I made the account I took a screenshot of all the details. I'm not sure what happened.	Negative	Accounts	N	Y	App stopped working
Dexcom Clarity	Was great until the last update. Now, it locks up and wants you to close it various times of the day.	Negative	NA	N	Y	Logs out	Update broke the app
Dexcom Clarity	Its not showing me data. I have my doctor sharing but nothing showing.	Negative	Tracking, Data sharing	N	Y	Doesn't show Data, sharing with the doctor doesn't work
Dexcom Clarity	There was a glitch when the app had to restart. I had to reach out to customer support to help me walk through getting everything figured out so that I could access my saved data. They were very prompt about contacting me. They were also very polite, patient & helpful.	Neutral	Tracking	N	N		There was an issue, but customer support helped
Dexcom Clarity	Why is this a separate app? It's really strange and annoying that you need to download two different apps for the functionality of one app. It just creates unnecessary clutter on your phone. Please join the two apps together.	Negative	NA	N	N		Too many apps from the same company
Dexcom Clarity	WHY WOULD YOU REMOVE ACCESS ON SOME PHONES	Negative	Compatibility	Y	Y	Doesn't work with all phones
Dexcom Clarity	I am a diabetic for 47 years. Dexcom is a game changer for me. I now have control 24/7 in comfort. Lows alarm with dexcom which means i can sleep comfortably at night, over the years this was when i had some serious hypos. For years i would not go to bed unless my blood was high. The last two years with dexcom i can go to bed with normal sugars and not worry. With dexcom and clarity i now have mo…	Positive	Tracking, Notifications	Y	N		Positive long term effect
Health2Sync - Diabetes Care	Using this to record my BP and glucose makes it so easy to share with my Dr. He can see the average for each one or see my daily record. Going to add my scripts next, then won't need to carry medication list.	Positive	Tracking, Data sharing	N	N
Health2Sync - Diabetes Care	I use this app everyday. I am prediabetic and it has helped me, not only keep track of where my numbers are trending, but gives me tips. I really like it.	Positive	Tracking, Notifications	N	N
Health2Sync - Diabetes Care	The app is one of the best I have used. No adverts make this app unique. Easy to use and very user-friendly. Extremely easy to navigate. Can easy see changes in data. I recommend this app for anybody, especially the aged to use this, and keep a record to show your doctor during the medical check-ups.this is a five-star app without doubt	Positive	UI, Tracking	N	N		No ads
Health2Sync - Diabetes Care	Been using an app called VIDA. I like Health2Sync. Easier to use. Synced with my One step verio. Has more data points. Gotta love data..	Positive	Integration, Tracking	Y	N		Better than VIDA
Health2Sync - Diabetes Care	Excellent app for keeping track of all your med readings.	Positive	Tracking	N	N
Health2Sync - Diabetes Care	This is a fantastic app for logging your basic medical history, monitoring your vital signs, weight, blood sugars, and is a useful tool for identifying any trends or changes in those values. . . It's extremely easy to navigate and it looks great as well. Thanks for making a great product!	Positive	Tracking, UI	N	N
Health2Sync - Diabetes Care	If you enter your diet incorrectly, you can't delete single items. You have to delete the whole meal and start over. For example, I added a banana to my dinner last night when it should have been my lunch today. I have to delete the meal and start over. I'd rather delete the app. Meals are critical! The response:"...the users can only delete the whole diet items and are unable to remove a single …	Negative	Tracking	N	Y	Not able to edit entries
Health2Sync - Diabetes Care	I am NOT able to give Health2Sync a 5 star rating. If I could sync my BG meter & my digital weight. BUT I must manually sync my BP meter & digital scale. I make it a daily routine to take my vitals. Thank You.	Negative	Integration	Y	Y	Doesn't work with their BG meter or a digital weigh
Health2Sync - Diabetes Care	Easy to use. I would like that can be connected to rhino scale	Mixed	Integration	Y	Y	doesn't work with the rhino scale
Health2Sync - Diabetes Care	So far so good however where is the Tea time. From 12pm to 8 pm is a long time without food. I do need food when working. Btw there is flaw in inputting Diet.. What do you mean Before Breakfast, After Breakfast??? Breakfast means breakfast and bo such thibf as after and before... Same applies to Lunch and Dinner	Mixed	Tracking	N	Y	Limited meal tracking options	Would like more meal times
Health2Sync - Diabetes Care	Integration is great, and the new Taiwan food AI is spot on ...so far	Positive	Integration, Tracking	Y	N
Health2Sync - Diabetes Care	So far I love the app for it is easy, simple to data entry n navigates. Not too cluttered or complicated. Able to save to Google fit so never lost data anymore. For been a free app n not many ads like the rest. I give 5 stars. Try it u will kw wat I meant. Kudos. Edit : Hi it would be good to have a Search Function so that we can look out for a particular food or words in the app's notes to refer…	Positive	Tracking, Integration	Y	N		Would like a food search
Health2Sync - Diabetes Care	This is apps really help me monitor my glucose, hba1c, and blood pressure reading , it is very helpfull.	Positive	Monitoring	N	N
Health2Sync - Diabetes Care	Provides a graphical representation of vital health statistics that is useful for monitoring weight, BP, blood sugar etc	Positive	UIs, Tracking	N	N
Health2Sync - Diabetes Care	I'm really liking this app for tracking my blood sugar, blood pressure and weight. It's easy to use. I love the two different viewing options and being able to set up ranges that color code when you're over or under your goal. Would definitely recommend this app to others.	Positive	Tracking, UI	N	N
Health2Sync - Diabetes Care	Best app for monitoring your glucose level, blood pressure, weight. It even has a note feature and can take pictures of yourself so you can see your progress. There is a sectIon where you can add your HBA1C levels. Great app for diabetics. Glad I found this app. Very useful!	Positive	Tracking, Data logging	N	N
Health2Sync - Diabetes Care	Has all the things I want to track. Blood glucose, weight, activity	Positive	Tracking	N	N
Health2Sync - Diabetes Care	Very intuitive to use. You can make notations. Fully customizable to your needs.	Positive	UI, Data logging	N	N
Health2Sync - Diabetes Care	Bad, photo always can't show after taken	Negative	Data logging	N	Y	Can't see photos
Health2Sync - Diabetes Care	Fun, intuitive. Wish it kept a running Avg of BP n glucose avgs that you could see for specific time periods as well as being able to print. Overall, very happy with app.	Positive	Tracking, Data sharing	N	N		Would like to have more reporting options
Health2Sync - Diabetes Care	I love the app with 1 really annoying exception. I set up all my raw vegetables with USDA nutritional standards by oz. But when I change the number of units consumed, the app doesn't change the calories and carbs concurrent with the # of units chosen. That is to say 1 oz. of cauliflower contains 28 calories and 4g carbs, but if I pick 4 units ( which should equal 4 oz) the diary still reflects 1 …	Mixed	Tracking	N	Y	Issues with values when tracking food
Health2Sync - Diabetes Care	App is super simple and connects to my blood tester to sync easily. Just a few things like being able to set a time reminder for meds instead of just "after dinner" would be nice. And if it continously synced for blood readings that would be nice also, instead of having to tell it to sync. Otherwise the app is great, love having all my health info in one place to show doctor when asked.	Positive	Tracking, Integration	Y	N		Would like better reminders and continuous syncing
Health2Sync - Diabetes Care	Great app to record my glucose and weight daily, and BP and A1C as needed. I've been using it for years. The data is a great reference for my Dr appointments	Positive	Tracking	N	N
Health2Sync - Diabetes Care	Love this app! Great for keeping track of my blood sugars and blood pressure.	Positive	Tracking	N	N
Health2Sync - Diabetes Care	almost as good as my old app that isn't allowed in Australia as of jan23 it would be a good idea if the user could add their own time/reason for testing ie: add fasting, add before/after walking, etc etc....upto 8 different options	Positive	Tracking	N	N		Would like annotations
Health2Sync - Diabetes Care	Valuable tool for tracking information and correlating patterns.	Positive	Tracking	N	N
Health2Sync - Diabetes Care	Good App I found mini bug !! I add 2 record in Glucose 156 and 133 Both is high with yellow color. Then I try to add 132. it shown as good with green color !!	Positive	Tracking	N	N		Reported a bug
Health2Sync - Diabetes Care	I've got ADHD & Diabetes, so keeping up with my meds has been a kind of nightmare. This app has been SO easy to add my medications, set reminders to take them & my blood sugar levels, & you can see it all at a glance from the diary. I honestly love the app & don't know what I'd do without it.	Positive	Tracking, Notifications	N	N
Health2Sync - Diabetes Care	It doesn't have any alarm to alert me when to take insulin otherwise it's good	Negative	Notifications	N	Y	No alerts
Health2Sync - Diabetes Care	This app is great I have only used it for 2 days of info but it seems to work seamlessly. I can track everything my Dr wants. I had another app also rated 4.7 but the food log was complicated. You had to enter calories and macros on every food entry. You could not search for any foods. This app is so much better & easier to use! I only wish when you enter food that it would say breakfast, morning…	Positive	Tracking	N	N		Would like more food tracking options
Health2Sync - Diabetes Care	Has been very helpful in tracking numbers and meds.	Positive	Tracking, Notifications	N	N
Health2Sync - Diabetes Care	Only complaint is the lack of devices they hook up to. No meters at all.	Mixed	Integration	Y	Y	Doesn't work with meters
Health2Sync - Diabetes Care	Love this app. Easy to use. Daily health tips are helpful.	Positive	Notifications	N	N
Health2Sync - Diabetes Care	Easy to use, but is there a way to change imperial units to metric in the app? I am confused by your December 6th reply! Are you not the people who wrote this app? Do you understand the difference between imperial and metric measurements? How much more clear can I be , but to ask if it is possible to change Imperial measurmets to metric? Metric, you know "grams" "centimeters" "liters". It is mind…	Negative	Data logging	N	Y	Issues with changing units	Didn't like the response from the support team
Health2Sync - Diabetes Care	Excellent app. to track and monitor Blood Sugar, Blood Pressure and weight management.	Positive	Tracking	N	N
Health2Sync - Diabetes Care	Best app out there for keeping accurate logs of your blood sugar! Very impressed. Thanks to the creators of this app for making this so user friendly.	Positive	Tracking	N	N		User friendly
Blood Glucose Tracker	I set up reminders to check my blood pressure. In order to set a different tone to remind me instead of the common default tone I was unable to set it and keep it. It reverts to the default tone	Positive	Notifications	N	Y	Can't control the reminder tone
Blood Glucose Tracker	I love using this app. It's a no nonsense tracker that helps to keep my blood sugar under control. It's needs an update now though as it is not compatible with Android 14	Positive	Tracking	N	Y	No longer available with Android
Blood Glucose Tracker	Excellent tracking app as it lets you track what you want and input your specific insulin even if it not listed and use what measurement units you want. It also means i dont jave to write readings in the book but can go back later and do thism. 👍	Positive	Tracking	N	N
Blood Glucose Tracker	Works well at keeping tract of my bloodsugar numbers, blood pressure, and weight all in one convenient spot.	Positive	Tracking	N	N
Blood Glucose Tracker	I love it is very helpful to keep your vitals for your doctor.	Positive	Tracking	N	N
Blood Glucose Tracker	Having Diebetes and having to record blood readings, this is everything I need. Brilliant	Positive	Tracking	N	N
Blood Glucose Tracker	Easy to put data in and check your average for blood glucose	Positive	Tracking	N	N
Blood Glucose Tracker	Easy to log blood sugar readings	Positive	Tracking	N	N
Blood Glucose Tracker	Great way to keep track of blood sugar	Positive	Tracking	N	N
Blood Glucose Tracker	Love this app. Love the bar graph to track blood sugar levels to assist your daily eating habits.	Positive	Tracking	N	N
Blood Glucose Tracker	A very easy to use App to keep your blood glucose readings for future reference.	Positive	Tracking	N	N
Blood Glucose Tracker	\Love this app!!! Doesnt crash like others ive tried. No commercials that are annoying. Its simple to use. You can input your blood pressure, blood sugar, A1c, weight and food. Thank you to the developer!!	Positive	Tracking	N	N		More reliable than other apps, no ads
Blood Glucose Tracker	Easy to use and keep track of my BP and sugar levels.	Positive	Tracking	N	N
Blood Glucose Tracker	I like having one place to record the results and get the averages. Also I like that I can share this with my Doctor	Positive	Tracking, Data sharing	N	N
Blood Glucose Tracker	Easy to use you can keep track of your sugars food you eat, medication, blood pressure, weight etc. Great little app.	Positive	Tracking	N	N
Blood Glucose Tracker	I think this a wonderful app to track not only your glucose, weight, blood pressure, and medicines. So helpful, I highly recommend as you can make notes, also track food. Overall I love using this app!!	Positive	Tracking, Data logging	N	N
Blood Glucose Tracker	Easy-to-use. Keep track of all BP, glucose and weight all in one place.	Positive	Tracking	N	N
Blood Glucose Tracker	It makes it so easy to track all my meds my damn doctor makes me take	Positive	Tracking	N	N
Blood Glucose Tracker	Very helpful, my Doctor loves that I am using it. Reports are great.	Positive	Data sharing	N	N		Doctor likes it
Blood Glucose Tracker	Happy with this app. Even better if we could download the results and print them	Positive	NA	N	N		Would like to be able to print the results
Blood Glucose Tracker	This app has made it easy to record and track my progress.	Positive	Tracking	N	N
Blood Glucose Tracker	Good tracker for different things	Positive	Tracking	N	N
Blood Glucose Tracker	Helps keep me kn track. Info is readily available at the touch of a button.	Positive	Tracking	N	N
Blood Glucose Tracker	Easy to use. Great charting with app! Wish that in the "Blood Sugar" listing, of BG by date,that inrange numbers would be displayed I green and out of range in red, like it used to be.	Positive	Tracking	N	N		Would like chart to be displayed like it was originally
Blood Glucose Tracker	Excellent tool to keep track of my sugar levels, with graphics, averages, etc.!!!👌	Positive	Tracking	N	N
Blood Glucose Tracker	I've been using this app since 2018. I love how easy it is. I wish they had stats/graphs on all the things I'm keeping track of. I'd also like a way to keep track of oxygen. This is a very easy app to use.	Positive	Tracking	N	N		Feature request for oxygen tracking
Blood Glucose Tracker	Makes it easy to track sugar levels and blood pressure in same app	Positive	Tracking	N	N
Blood Glucose Tracker	Easy to use and everything I want to track, all in one place	Positive	Tracking	N	N
Blood Glucose Tracker	I love this app! I can enter all my vitals in one app and you can keep better track of it. The other it's user friendly!	Positive	Tracking	N	N
Blood Glucose Tracker	Great app for monitoring your A1C	Positive	Tracking	N	N
Blood Glucose Tracker	App is easy to use and I have not seen any ads. Provides useful averages of blood sugar numbers. Additional fields of weight and A1C add to the ease of tracking relevant diabetic information.	Positive	Tracking	N	N
Blood Glucose Tracker	Easy way to track your blood pressure.	Positive	Tracking	N	N
Blood Glucose Tracker	I'vebeen uaing this app for three years. I really like and use the graph/statistics. I also use the export feature to share data with my cardiologist. What's not to like?? Great app!	Positive	Tracking	N	N
Blood Glucose Tracker	I've been using this tracker for nearly 4 months. I've found it to be a big improvement over the Walmart Wellness app that I used for years (until it closed down). The only reason I'm giving it 4 (not 5) stars is that the blood pressure tracker does not include pulse, which is an important statistic for me. So Developers: Add pulse tracking to the BP tracker and you've got the perfect health trac…	Mixed	Tracking	N	N		Feature request to add pulse to the tracked data
Blood Glucose Tracker	Good app to use in order to keep track of my blood sugar.	Positive	Tracking	N	N
Blood Glucose Tracker	Easy to use...I am able to track blood sugar and blood pressure in one app.	Positive	Tracking	N	N
Blood Glucose Tracker	Absolutely love this program! Except, I just received a new phone, and none of my data was saved. To be honest i don't know if it is the app error or the user error.	Mixed	Tracking	N	Y	Data loss	Could be user error
Blood Glucose Tracker	Great tracker. Was instrumental in getting my blood sugar levels from the 160s to my first sub-100, 10 months later. Highly recommend.	Positive	Tracking	N	N
Blood Glucose Tracker	Easy apps.. I like it, but after backup to my old phone. I cannot restore old data after I change phone.. plse help	Mixed	Tracking, Data logging	N	Y	Data loss
Blood Glucose Tracker	Best app for tracking diabetes stats! 3/2022: Unfortunately there are too many issues to keep the 5-star rating. First, when I got my new phone, none of my history came over to the new phone. It never synced between devices (readings entered on my old phone never came across to the new phone and vice-versa). Finally, there's no web version of the app to use from my desktop when my phone isn't ava…	Mixed	Tracking, Data logging	N	Y	Data loss
Blood Glucose Tracker	Love this app. Using this app has made me more accountable for the foods I eat. I also love the fact that it gives weekly and monthly averages.	Positive	Tracking	N	N
Blood Glucose Tracker	Very good with statistics all around useful heath monitoring for doctors	Positive	Tracking	N	N
Blood Glucose Tracker	Easy to use, I wish that I could enter the insulin dose used since I adjust the dose periodically	Positive	Tracking	N	N		Feature request for additional ways to input insulin
Blood Glucose Tracker	It is good but does not have an average calculator for each type of event like fasting, post lunch, and post dinner. Although it shows an average of all the events which is not very useful.	Positive	Tracking	N	N		Feature request for reports on food intake
Blood Glucose Tracker	Very good app to track diabetes and have a history to share with your doctor. Recommend to all people suffering from this terrible life changing illness.	Positive	Tracking, data sharing	N	N
Blood Glucose Tracker	Love this app. And my doctor's are amazed on how I keep records. Only thing I'm dissatisfied with is that when I had to replace my phone, my records didn't transfer over to new phone.	Mixed	Tracking, Data logging	N	Y	Data loss
Blood Glucose Tracker	Very easy to use....great app. I only use the blood glucose part of the app. I like it because you can e-mail a report to yourself and print the report. You can take the report to your doctor for review. So far app works good no issues	Positive	Tracking, Data sharing	N	N
Blood Glucose Tracker	Easy to use. Great for tracking BG. Would be good if dates on graph were start of every week, rather than dependent on how many values have been entered.	Positive	Tracking	N	N		Feature request for data visualisation change
Blood Glucose Tracker	Really Nice App. I wish you could custom streamling the processes a bit which is asking a lot. A timeline graph that could also show eating and insulin Info would be amazing. Still well worth trying.	Positive	Tracking	N	N		Feature request for data visualisation change
mySugr - Diabetes Tracker Log	I can't seem to get this app to work.Your team was very helpful....Daniela was exceptional.Read somewhere that not all Accu-Chek units work.I am from S AFRICA.	Negative	NA	N	N		Wouldn't work, good experience with customer support
mySugr - Diabetes Tracker Log	The app does not sync automatically.	Negative	Integration	N	Y	Can't sync
mySugr - Diabetes Tracker Log	Won't even let me setup account to log my sugars 😞	Negative	Accounts	N	Y	Can't login and create account
mySugr - Diabetes Tracker Log	I can't connect with my Accu-Chek Instant (SN961) 😑 Update: Deleted my account and uninstalled the app. No use if it cannot be sync via bluetooth	Negative	Integration	Y	Y	Cannot connect over bluetooth
mySugr - Diabetes Tracker Log	I love this app. I only wish it would grab my weight from my scale.	Neutral	Integration	Y	Y	Can't get weight from scale	Not sure if relevant
mySugr - Diabetes Tracker Log	Accu Check instant is compatible with this application. I use it to keep a record of every test done.	Positive	Integration	Y	N
mySugr - Diabetes Tracker Log	I wish this app would sync with my Libre 3. It would make life so much easier. Right now I use 2 apps, mySugar and the Freestyle Libre 3 app.	Negative	Integration	Y	Y	Can't sync with device, has to use 2 apps
mySugr - Diabetes Tracker Log	Doesn't always download from the meter. Useless app. Meter is paired with the phone but data transfer only works when the app is opened on the phone.	Negative	Integration	Y	Y	Data loss
mySugr - Diabetes Tracker Log	The Accu-Chek instant now shows up as a devivce but doesn't pair on Android 13. The app was cache cleared and all previous Bluetooth pairing was removed and even after a restart , it keeps failing to connect.	Negative	Integration	Y	Y	Data loss, won't sync
mySugr - Diabetes Tracker Log	Latest update totally ruined the my trend graph. Gone is the clear easy to read graph showing blood sugar trend. Now it's cluttered with icons of whether there was a meal and injection. With the icons scattered all over, they've made it difficult to just see the line for the blood sugar numbers, which was its best thing. Bolus calc isn't available in US. I've found better report options on anothe…	Negative	UI, Tracking	N	Y	Graph doesn't display like it used to	UI is too cluttered
mySugr - Diabetes Tracker Log	Everyday I use it I hate this app more. The final straw was trying to generate a report. I get 16 pages of graphs most of which were totally blank. I certainly can't afford to print out a million pages and it's totally unnecessary so I'm finding something else. I also find the stupid monster very degrading for a senior adult. I have no clue what it's supposed to offer but I'll give up Bluetooth b…	Negative	Data sharing	N	Y	Can't get print out of Data	Unsuitable for older adults ("stupid monster")
mySugr - Diabetes Tracker Log	Login time taken more then 1 hr	Negative	Accounts	N	N		Can't login
mySugr - Diabetes Tracker Log	Makes diabetes suck less! This is fun. Challenges keep you interested and helps get you in a better habit. I went from testing 0 times a week to 10+ times a week, that's huge. I just noticed by reading reviews there are more functions. Gonna check it. I have the Accuchek guide. Syncs perfectly. Gonna try sending to Dr this next visit. Cool tech.	Positive	Integration, Tracking, Data sharing	Y	N
mySugr - Diabetes Tracker Log	This makes recording my reading very easy. It also allows me to view tends and be alart to out of range readings.	Positive	Tracking	N	N
mySugr - Diabetes Tracker Log	Good app to sync the readings from AccuChek Instant. The interface should be made intuitive along with a dark mode. Breakfast, lunch, dinner fasting, and other options should be available after every reading besides the reading instead of changing the screen. The UX needs to be revamped.	Mixed	Integration, Tracking, UI	Y	N		Mentions UX needs to be updated
mySugr - Diabetes Tracker Log	like I can add sugar reads. I have 3 meters and like I can see trends	Neutral	Tracking, Integration	Y	N
mySugr - Diabetes Tracker Log	Unable to connect accuchek instant meter. Not showing in connections.	Negative	Integration	Y	Y	Cannot connect
mySugr - Diabetes Tracker Log	Need to add Dexcom G7 to list of connection devices to sync blood sugar data.	Neutral	Integration	Y	Y	Need to add support for Dexcom G7	More of a request
mySugr - Diabetes Tracker Log	Started making the most horrendous sound everytime it uploads my stat's. Couldn't figure out where it came from woke the baby and scared the carer. Very unreliable uploading stat's too. Sometimes works sometimes doesn't.	Negative	Integration, Notifications	Y	Y	Unreliable	Loud alerts wake up baby
mySugr - Diabetes Tracker Log	Just started using the app and so far an awesome experience. Covers all aspects and I liked the challenges that inspire you to monitor your BG, eat healthy, exercise and keep track of overall activities throughout the day..	Positive	Tracking	N	N
mySugr - Diabetes Tracker Log	This is a nice app. It works great, is easy to use, the Bluetooth feature is very handy and helps track blood sugar. I use a Reli-on Platinum meter. Unfortunately with an Android phone, you can only connect one meter of the same kind to the app unlike Apple, in which you can hook up to four of the same kind according to the very helpful gentleman from Reli-on customer service. I like to have one …	Positive	Integration	Y	Y	Can't connect more than one device at a time
mySugr - Diabetes Tracker Log	App is okay, why the terrible noises when it uploads a reading? I have the monster sounds turned off, sounds like a car crash each time is that so you get a fright and spike your blood sugar?	Negative	Notifications, Integration	Y	Y	Makes terrible noise when reading is uploaded	Bad desing - "monster"
mySugr - Diabetes Tracker Log	very accurate with 10% lower to lab, IV blood sample, testing results. Bluetooth transfer of results is very convenient	Positive	Integration		N
mySugr - Diabetes Tracker Log	steps of instruction to do the test should be included	Neutral	Tracking	N	N		Feature request to show how to do a test
mySugr - Diabetes Tracker Log	I love the way that it syncs to my meter and it makes tracking trends easy, but... There are two features that would really make mySugr shine...... 1. My target levels aren't going to be the same when fasting, or just before lunch, or after having dinner. There should be a way to vary the target levels accordingly........ 2. Please, I'm begging, give us a simple "Notes" section? I can write what …	Mixed	Tracking	Y	N		Feature request for notes section & modifying targets
mySugr - Diabetes Tracker Log	I do not give this app permission to run in the background, yet it continues to do so. I have to force quit it to get it to stop.	Negative	Data privacy	N	Y	Keeps tracking in background when it shouldn't be able to	Data privacy concerns
mySugr - Diabetes Tracker Log	Suddenly my mobile discontinue to import data from Accuchec meter, even showing connected on the both sides meter and mobile. Today after a long pause I tried to connect again, and luckily it's connected and data.	Negative	Integration	Y	Y	Can't connect, Data loss
mySugr - Diabetes Tracker Log	Works great after a couple of initial snaps configuring Bluetooth. Highly recommended. Great tech support!!	Positive	Integration	Y	N
mySugr - Diabetes Tracker Log	This app is not supporting on redmi and Vivo mobile phones . Also when It comes to locations it shows only EU ,USA and not showing India.	Negative	Compatibility	N	N		Not available in India or on specific phone models
mySugr - Diabetes Tracker Log	i love this app it's great and the a1c thing is right on the money had blood work done and the app was almost right on with the blood work	Positive	Tracking	N	N
mySugr - Diabetes Tracker Log	If it's there I haven't found it yet. it's a good app but need a way to print from the app for my doctor. so I don't have to go back and right it all out again	Positive	Data sharing	N	N		Feature request that data can be printed for dr
mySugr - Diabetes Tracker Log	could do with many improvements. especially in regard to entering time date, and graphs should have options to show separate lines for fields fasting before meal after meal bedtime etc. all showing at the same time in one graph	Negative	Tracking	N	N		Needs improvements to how data is displayed
mySugr - Diabetes Tracker Log	I can't even connect my accu chek instant up	Negative	Integration	Y	Y	Can't connect
mySugr - Diabetes Tracker Log	There is no "Accu chek active" device name in the connection panel at the app.. I am unable to connect	Negative	Integration	Y	Y	Can't connect
mySugr - Diabetes Tracker Log	Why their is no ACCU-CHEK INSTANT a very frustrating app	Negative	Integration	Y	Y	Can't connect
mySugr - Diabetes Tracker Log	Easy to use and sync up to your device for a running log of your stats	Positive	Integration	Y	N
mySugr - Diabetes Tracker Log	Sometimes it doesn't import from my Accu-Chek. I have to put it in manually.	Mixed	Integration	Y	Y	Has to input manually when connection broken, Data loss
mySugr - Diabetes Tracker Log	No need for my email and verification codes and all. If you want people to be able to access their account if anything happens, sure, but don't make it mandatory.	Negative	Accounts	N	Y	Verification makes it hard to login
mySugr - Diabetes Tracker Log	After installation, reading the "legal " stuff, there was too many listed for my comfort zone. Too many.	Negative	Data privacy	N	Y	Too many things listed for legality purposes	Not really sure what this is referring to because it's too vague, maybe remove?
mySugr - Diabetes Tracker Log	Great device. Guides me if my A1c numbers are going up or down to give me an idea of how my lab results will be.	Positive	Tracking, Notifications	N	N
mySugr - Diabetes Tracker Log	The app don't support Redmi Phone in India. I an unable to connect the app with Accu-chek Instant in any of my three redmi phones of different models. Accu-Chek Instant meter is not listed in connectivity tab.	Negative	Accounts, Integration	Y	Y	Can't connect to device	Doesn't work in India
mySugr - Diabetes Tracker Log	I usually love this app, but this past week my sugars haven't synced with my meter. I don't know how to fix it 😕	Mixed	Integration	Y	Y	Data loss
mySugr - Diabetes Tracker Log	Excellent way for diabetics to track their meals and insulin combinations to see what works best.	Positive	Tracking	N	N
mySugr - Diabetes Tracker Log	love the way it Blue toothed to my phone for record.	Positive	Integration	N	N		Doesn't mention integration directly but it is implied
mySugr - Diabetes Tracker Log	My meter is not receiving the blood count?	Negative	Integration	Y	Y	Data loss
mySugr - Diabetes Tracker Log	It was fun in the very beginning when the app first came out, but now they charge the hell out of you if you want all the once-free-now-has-to-pay features. I don't recommend it anymore. Save your $80, it's not worth it. Just use your phone as reminders and download a different diabetes app. I'm *very* disappointed in the direction they decided to go in. I've been one off their first people since…	Negative	NA	N	Y	Cost
Glooko - Track Diabetes Data	No local control of data. Cloud only requires yet another account with no option of using the logging feature locally without cloud leveraged features.	Negative	Data logging	N	N	Needs a separate account
Glooko - Track Diabetes Data	FINALLY! A glucose app that actually works with my paired metre! I was considering buying a new metre and now I don't have the need. Additionally, this app creates charts and reports with useful DETAILS! My metre's companion app only shows daily numbers. I'm so happy I found this app!!	Positive	Tracking, UI, Data sharing, Integration	Y	N
Glooko - Track Diabetes Data	Great Tool I have used Glooko for years i wish the hardware was still easy for an individual to purchase. Also the long term data is important. I as able to spot an ineffective brand of metformin and prove it to my doctor very easily using the long term graphs. I store battery for the glooko Bluetooth adapter separatly, with my meter, so it does not go dead so quick. This battery has lasted me ye…	Positive	Tracking, Integration	Y	N
Glooko - Track Diabetes Data	Very disappointed. Very invasive privacy requirements. Location ALL the time? Don't need that. Notifications REQUIRED? Don't want that. Information about my "diabetes?" Not diabetic at all, just tracking blood sugar because my doc said I may be pre-diabetic. Why is any of this necessary to generate a log of my readings? My keto meter logs twice the data, generates more detailed information, and r…	Negative	Data privacy	N	Y	Not happy with location tracking
Glooko - Track Diabetes Data	I hope this is just a bug and can be fixed. Every time I open the app, a message appears asking me to accept or decline syncing data from with dexcom. I select accept, and the message pops up again. I've deleted the app and reinstalled it, and nothing is fixing it.	Negative	Integration	Y	Y	Issues with syncing
Glooko - Track Diabetes Data	I am from U.S Now I live in Egypt & Cannot connect me novopen 6 even after last update ..app is installed in my phone And I have novopen 6 ..there is no novopen 6 in this application..	Negative	Integration	Y	Y	No longer works after change of location
Glooko - Track Diabetes Data	Easy to use. Needs Novopen 6 support. Australia. Importing data from Libre is good	Neutral	Integration	Y	N
Glooko - Track Diabetes Data	I have been using this app for several years. Now there is a pop up for dexcom share data. And you can not get it off the app to actually see your information. Even on the website every time you select a category the pop up comes up. I am very disappointed with this app. This needs fixed ASAP!!!	Negative	Integration	Y	Y	Can't connect, connection issue pop-up blocking access to Data
Glooko - Track Diabetes Data	No point in downloading this pathetic app. Only reason I downloaded it was to input my insulin data from my NovoPen 6. Unfortunately this app doesn't list a single smartpen as being available. Probably because I'm in Australia not USA. Glooko, there are other countries!	Negative	Integration	Y	Y	Not compatible with smartpens	Suspicion that it doesn't work outside the US
Glooko - Track Diabetes Data	Best app ever, I get updates from my O5 and G6 all sent to my Endo w/o my help. What I really love is the integration. It shows G6 wkly & mnthly reports O5 dosages with breakdowns. Gives exercise & meal recommendations along with a food (carb) library where you can look up the values of foods and add and save those foods for future valuations! 10⭐️ from me. Dia-buddies unite💪🏾	Positive	Data sharing, UI, Notifications, Tracking	N	N
Glooko - Track Diabetes Data	Awesome app. Love it's functionality. Would like to see more foods show up in the Scan feature.	Positive	Tracking	N	N
Glooko - Track Diabetes Data	The maker of my glucometer Relion told me this app is better than theirs. Indeed, after years of struggling with the original Relion app, I tried this one. It connected and synchronized flawlessly. It didn't even ask for a serial number.	Positive	Integration	Y	N		Better than manufacturer's app
Glooko - Track Diabetes Data	keeps crashing	Negative	NA	N	Y	Not reliable, crashes
Glooko - Track Diabetes Data	This app allows you to sync your blood sugar insulin devices to track how well you are doing. You can add food along with carbs for averages to be included in the ratios of your overall performance.	Positive	Integration, Tracking	Y	N
Glooko - Track Diabetes Data	Does not work. Says it's connected to my Dexcom G6 and myLife app, but then does not sync.	Negative	Integration	Y	Y	Doesn't sync with devices
Glooko - Track Diabetes Data	Doesn't connect to the freestyle libre 2 sensors at all.	Negative	Integration	Y	Y	Doesn't connect to a CGM
Glooko - Track Diabetes Data	A great app for a single source of truth to combine your insulin and glucose monitor data. My only suggestion for improving it would be that it'd be great if you could interface with Fitbit too for the excercise side of life.	Positive	Tracking	Y	N		Would like it to link with Fitbit too
Glooko - Track Diabetes Data	I'm kind of bummed. Overall, it seems to work well. But it doesn't give me the option of connecting the Dexcom G6, only versions through the G5. I can't seem to connect to the Dexcom app, which has the insulin and carbs info that I've input, despite both apps being on the same phone. Inexplicable that it needs to be connected to the controller. Frustrating that the G6, which is soon to be superce…	Mixed	Integration	Y	Y	Doesn't work with the user's device
Glooko - Track Diabetes Data	It has been on my phone for a month. All it collects is my finger stick blood tests. It says my other devices are connected but no readings are uploaded	Negative	Integration	Y	Y	Doesn't sync with the devices
Glooko - Track Diabetes Data	Another app designed by a company that's raking in money hand over fist from the government that does nothing but harvest data. Not only am I permanently subjected to take insulin injections, I'm permanently tethered to apps that barely function. 1 person found this review helpful	Negative	Data privacy			Data privacy	Privacy concers
Glooko - Track Diabetes Data	Please fix my app make sure it's open for me to get in touch with my account	Negative	Accounts	N	Y	Can't log in
Glooko - Track Diabetes Data	Love it. I just wish it would collate your totals for the day. Everyday since the update it's very glitchy and does not wanna sync with my device.	Mixed	Tracking	N	Y	Sync issues
Glooko - Track Diabetes Data	I have used the app for years. The problem I have not, is when I sync daily reading and food, I continually receive a message that my reading are added the error message says it can't be saved, even though they are saved. The support team was unable to help.	Negative	Integration	Y	Y	Sync issues
Glooko - Track Diabetes Data	Hate the fact its not.blue tooth sync to device. Another cord to haul around. Went back to old app. Disappointed as i wanted an app all in ome for meds. Readings and food tracking to better my blood sugar	Negative	Integration, Tracking	Y	Y	Sync issues
Glooko - Track Diabetes Data	In the latest update, I don't see a way to upload the info from the pdm to my cellphone, directly with a USB cable. Now I need a PC?...	Negative	Data logging	Y	Y	Can't connect	Uncer if the app requires cable or whether the user wants to use the cable
Glooko - Track Diabetes Data	For some reason my units of insulin equals my carbs, which is not correct. There is no way I'm using that much insulin per day. Because my reservoir doesn't hold that much. Very annoying. Plus the snapshot screen is very poor compared to diasend. Wish I could go back to diasend.	Negative	Tracking	Y	Y	Unreliable	Doesn't trust data
Glooko - Track Diabetes Data	The new update looks terrible. My time in range readings displayed on the app no longer match the readings displayed on the glooko website. Why? Everything used to (and should) match. I also wanted to suggest adding filters for the history view. On the website you can do this but not on the app. This would have been a more useful update.	Negative	Tracking	N	Y	Data in the app doesn't match Data on the website
Glooko - Track Diabetes Data	Not an improvement. Now I have to visit multiple screens to do the thing I used to be able to do from the history screen. How do I go back to the previous version?	Negative	Data logging	N	Y	New UI makes it harder to find info
Glooko - Track Diabetes Data	The latest update is quite confusing. I'm used to having everything I need on the bottom but now you have to hunt & search for it. Also the insulin prefs are not good. I use Lantus but it's not on your list of pens.	Negative	Integration, UI	Y	Y	New UI makes it harder to find info
Glooko - Track Diabetes Data	This app doesn't display the basal insulin in a graph which we need to make decisions around changing our daughters carb ratios.	Negative	UI	N	Y	Can't find critical info
Glooko - Track Diabetes Data	Not the easiest app to read, faint text colour on a white background and no way to zoom in, so finding how to change setting etc difficult	Negative	UI	N	Y	Contrast issues
Glooko - Track Diabetes Data	The app works great for tracking your sugar and medications. It also has the capacity to sync into it the exercises via other apps like fitbit, and Google fit (Not sure on Samsung Health). However, I really wish it was capable of sharing the glucose data in turn with these apps. As there are other interfaces that I like more to keep track of my overall health, not just the diabetes side. Hope in …	Mixed	Integration	Y	Y	Needs to share Data with other platforms
Glooko - Track Diabetes Data	Cannot get ReliOn Premier Blu to connect to App. Followed directions but will not connect. Help!	Negative	Integration	Y	Y	Can't connect
Glooko - Track Diabetes Data	There were no problems syncing to my mobile device, and meter. Today is my 1st time using the Glooko device. I'm going to get back to you, after a week. So far I love the new monitoring system.	Positive	Integration	Y	N
Glooko - Track Diabetes Data	Not very useful ATM due poor colour choices for text quite low contrast so hard to read	Negative	UI	N	Y	Contrast issues
Glooko - Track Diabetes Data	App is no longer functional with Omnipod dash 5 no way to reset permissions. No sync options available anymore. Works fine on several unsupported devices though just not on 3 Pixel phones will never buy one of those ever again. Google's answer as usual is you are using it wrong.	Negative	Integration	Y	Y	Can't connect
Glooko - Track Diabetes Data	Ive tried EVERYTHING to get my ReliOn premier blu meter to sync. AND IT STILL AINT SY NCING . And I mean EVERY THING!!!!!! Yall need to get the bugs out of your software ASAP!!!!!. Im tired of it telling Me it CANT SYNC ERROR!!!!! I even put new batteries in my meter too!! NOT COOL GLOOKO!!!! YOUR MESSING WITH PEOPLES LIVES HERE !!!! DO YALL THINK THAT DIABETES IS A JOKE? WELL IT AINT!!!	Negative	Integration	Y	Y	Can't connect	Emotional review
Glooko - Track Diabetes Data	For some reason I cannot sync my dexcom one account	Negative	Integration	Y	Y	Can't connect
Glooko - Track Diabetes Data	Eventually uploads data after at least 3 attempts. Message appears saying time isn't correct. Link to correct it doesn't work and can't find info on app to sort it. But info does upload eventually. Difficult to find current/previous settings and some not there. Would be much better if libre also linked to glooko so that you could compare all relevant data together and in tandem.	Mixed	Integration	Y	Y	Difficult to connect
Glooko - Track Diabetes Data	Update: I've been on an off with support ever since downloading this. The only app that connects CGM live is Dexcom, and even then the connection is spotty and delayed. Overall layout could be better and function is okay but needs a LOT of work. Still the best app I can find for tracking, food, insulin, exercise, bgs, etc. But it's still not streamlined. When I use an app 10+ times a day it would…	Mixed	Integration, UI	Y	Y	Difficult to use
Glooko - Track Diabetes Data	Unable to view any info about my Omnipod 5 controller app or download it on Glooko. It shows on my Podders Central app.	Negative	Integration	Y	Y	Can't connect
Glooko - Track Diabetes Data	It works well except that it is a little confusing when connecting via BT then synching.	Mixed	Integration	Y	Y	Difficult to use
Glooko - Track Diabetes Data	What's the problem with the change password it takes forever and it doesn't work!!!	Negative	Accounts	N	Y	Can't change password
Glooko - Track Diabetes Data	Most annoying, it deletes my glucometer connected device every few days, support recommend backup, uninstall and reinstall. This fixes it for a couple of days then same again you have to uninstall it each time , even though meter disappears of the app you cannot add the meter again as it says it's still there. Ahhhhhhhh To answer the developers reply, I did contact them, the solution they provide…	Negative	Integration	Y	Y	Device keeps disappearing, connection issues
Glooko - Track Diabetes Data	I've used Glooko for 4 months. It could be so much better. I attempted to look at a graph of my results. It wouldn't show me.	Negative	UI	N	Y	Can't see Data
Glooko - Track Diabetes Data	After using it for a couple year with lots of data, phone's history goes back to an old date with no tools to sort to current. Poor documentation on this issue. Inn the transfer to wen app... Very good and detailed.	Negative	Data logging	N	Y	Data loss
Glooko - Track Diabetes Data	The Omnipod 5 info is incomplete about 60% of the time. Glooko blames Insulet. Insulet blames Glooko. Had to convince the doctor not to make treatment decisions based on the Glooko printout. Since Glooko wants me to change my review.... Update: Insulet tells me the problem is fixed, however there is still missing data and dates after the "fix" are also missing data. Out of 5 boluses on Tuesday on…	Negative	Integration	Y	Y	Data loss
Glooko - Track Diabetes Data	It can connect to Dexcom CGM, but the data it presents was useless for me. I can get it in other free apps. It has no option to connect to Samsung Health or Google Fit.	Negative	Integration, Data logging	Y	Y	Data presented is useless, no integrations with other platforms
Glooko - Track Diabetes Data	Impossible to upload from my phone ( aSk to mydiabby team, they add the api)... i had a tslim pump. i use arch linux (no windows, no mac )... i have to use your app because the team behind my nurse use glooko. not easy to share data with my doc.... again contact mydiabby. their app can connect to my tslim and download.	Negative	Compatibility, Data sharing, Integration	Y	Y	Issues with Data upload from the phone
OneTouch Reveal®	This app continues to fail connection. It worked the first test, and hasn't since. Tells you there are, "no new readings" immediately after you take a reading. Would not recommend. Health equipment should not add confusion and uncertainty and Health Canada should investigate this organization	Negative	Integration	Y	Y	Data loss Can't connect unreliable	Concerns about Negative health impact
OneTouch Reveal®	The later update makes it hard to link with onetouch,	Negative	Integration	Y	Y	Difficult to connect
OneTouch Reveal®	Another UPDATE: Last sync was 11/13/23 and it is now 11/17/23, NOT SYNCING! NEW UPDATE: It's been 4 days since the last sync. I do 4 test a day. Before at least, it would go on the chart but now it shows no readings at all. This is bad for my CDL doctor that wants daily readings. I have to resort back to an old machine. There is no reason to call you, it stop syncing. I had 2.5 months of good rea…	Negative	Integration	Y	Y	Data loss worked well then suddenly stopped
OneTouch Reveal®	I updated a few days ago, now it's completely broken. Lifescan says they updated the app, but the version in Play Store is dated Nov. 1. I have the current version. As other user said, you have to uninstall the app, then reinstall it. For this clunkiness and the customer service's lack of clarity, I docked one star.	Negative	NA	N	Y	Completely broken after update had to fresh install
OneTouch Reveal®	Worked great until the last update. Takes a couple minutes to get results from the meter to the app. Previously, it took seconds. Ugh	Negative	Integration	Y	Y	Update makes it take too long to get Data
OneTouch Reveal®	I love this app version. The previous version was difficult to connect. Often having to wait a few minutes and trying again. This version seems to connect very quickly. I am so glad I updated to this version! Thank you to those that created this updated version!	Positive	Integration	Y	N
OneTouch Reveal®	It's a decent app and device. Can the devs please work on allowing integration with Samsung Heath and Google Fit? It would be awesome not to have to manually enter my blood sugar stats manual. If not I will probably be looking for a device and app that integrates with those two health apps.	Positive	Integration	Y	Y	Doesn't share Data with other platforms
OneTouch Reveal®	Reliable most of the time, a little tricky to sink with the phone sometimes	Positive	Integration	Y	Y	Difficult to sync
OneTouch Reveal®	I like the fact it links to my meter and has a note function, but I wish it could communicate with other apps, particularly Samsung Health, which is a more comprehensive program.	Mixed	Integration	Y	Y	Doesn't share Data with other platforms
OneTouch Reveal®	A good app, but very slow to upload my daily readings. My old meter it was almost instant!?	Mixed	Integration	Y	Y	Takes too long to get Data
OneTouch Reveal®	10/28/23 If you use this app I suggest you DO NOT update it if its working. I did so and it hasnt worked since. 1st it wouldnt open at all and I kept getting a message telling me the app had a bug. Finally got it to open and it will not pare with my. It worked just fine until I updated it. 11/03/23 They updated the app again, I assumed to fix the issues but NOPE still wont pair with my meter. 11/…	Negative	Integration	Y	Y	Can't connect
OneTouch Reveal®	Can be helpful. Has changed settings after I set them. That is irritating. Good that I can use this at doctor office instead of having to carry monitor.	Mixed	Data logging	N	Y	Settings didn't save
OneTouch Reveal®	This is a re-review. My original review was back in June 2023. I gave this app a 3, and that was generous. The app has gone through several successful updates. The Bluetooth connection with my device was at best hit or miss now connects 100% of the time. They've added emoji shortcuts to further describe activity at the time of reading. The addition of graphs to visually see my readings over time …	Positive	Integration	Y	N
OneTouch Reveal®	the only thing i don't like about the app is that there isn't a button to manually sync the meter. which is really frustrating as my meter has a timed off, so ny the time my app decides it wants to sync, I've already moved on to do something else with my day. everything else about it i really like.	Mixed	Integration	Y	Y	Takes too long to sync	Feature request for manual sync button
OneTouch Reveal®	Easy to use, nice that Iam able to sync the meter to my phone and have my blood sugar readings go to my phone.	Positive	Integration	Y	N
OneTouch Reveal®	Clunky. Unable to send a 90 day history to my physician.	Negative	Data sharing	N	Y	Can't send Data to physician
OneTouch Reveal®	I love the new updates. The only thing this app needs now is to increase the number of letters in the notes area for the blood results	Positive	Tracking, Data logging	N	Y	Need more space for notes	Feature request
OneTouch Reveal®	With the latest 2 updates, the phone ap seems to always want to update and frequently takes long (2+mintes) to either find or not find updates. Even with the meter next to the tester, often the phone ap refuses to sink. Also, previously when a reading was made, the user had to designate BEFORE MEAL. That is now a default, so when you are testing non-meal times, like before bed, mid over night or …	Mixed	Integration, Data logging	Y	Y	Takes too long to sync Data entry is forced to be "before meal"
OneTouch Reveal®	After update on 3/11/23, past data has completely disappeared from the app. Please restore. Customer service is not responding.	Negative	Data logging	N	Y	Data loss after update
OneTouch Reveal®	very easy to keep track of readings uploads instantly and will upload multiple readings that were taken without being near the phone like when you get back from a long trip you just turn it on and connect and it uploads the past results	Positive	Data logging, Integration	Y	N
OneTouch Reveal®	Keeps erasing most of my notes....its extremely inconvenient	Negative	Data logging	N	Y	Keeps losing Data from note area
OneTouch Reveal®	Mostly good. But the cell phone adjusted the time of day for daylight savings time, so did the meter, but for a reason I cannot imagine, the time of day in the data transfered via Bluetooth from the meter to the app on the cell phone is an hour off, and I have no means to adjust times reported by meter data. Nor a way to adjust the time sent from the meter that is reporting the correct time but s…	Negative	Integration, Data logging	Y	Y	Daylight savings time issues between app and device
OneTouch Reveal®	Insulin graph always empty.	Negative	Tracking	N	Y	Graph has no results
OneTouch Reveal®	Hate having to log in every time. Major hassle getting device to sync with app.	Negative	Integration, Accounts	Y	Y	Annoying to login each time hard to get Data to sync
OneTouch Reveal®	Unable to use with mmol machine. Very disappointed 😔 Is any other apps please.	Negative	Integration	Y	Y	Cannot connect
OneTouch Reveal®	The app was updated this morning and now it won't work, says there's a bug in the app and to clear the apps cache to see if it will work, well it didn't work, the app will not open so now I have no logs of my blood sugar readings! 😡 This is the error again after I cleared the cache and restarted my cell S20: Try updating this app after its developer provides a fix for this error. Thank you for re…	Mixed	Data logging, Integration	Y	Y	Data loss after update was fixed
OneTouch Reveal®	Piece of shirt. Every time It ask Me to upgrade. That fine, but then It will not let Bluetooth to My phone. it needs a type c- USB ( monter to your smart phone). You should have the option. Also type c USB charger Would that be nice William S. Flesh III	Negative	Integration	Y	Y	Requests upgrade and Won't connect
OneTouch Reveal®	Update - The new version of the OneTouch app worked after I uninstalled the old version and reinstalled the new one. I didn't lose any data as it was in their cloud. I like the changes as it knows the times I normally eat and sets the "Before" and "After" meals accordingly. It's been a nice product, but today I downloaded an update and it won't start. It shuts and says there is a bug and to resta…	Mixed	NA	N	Y	Broke after update
OneTouch Reveal®	Still over 1 Year later nothing has been done to correct this Issue! When are you going to fix being able to adjust the hours of meals & sleep time out of the normal 9 to 5 hours for people that work a graveyard shift. App doesn't let you set your sleep time to be during the day, for people that have to work a graveyard shift, so it totally makes the app useless. Here we are a year later!!! and y…	Negative	Data logging	N	Y	Can't change meal times etc. for night time worker	Unsuitable for shift workers
OneTouch Reveal®	Just purchased a Pixel 8 pro and even though the app would pair with my old Pixel 6 pro the app will not pair with the new 8 pro. Update to app on Nov 2 worked like a charm	Mixed	Compatibility	Y	Y	Didn't work on new phone until updated
OneTouch Reveal®	Originally, I it had trouble syncing with the meter and I frequently have to reboot my phone before it will sync. Those issues seem to be resolved with the updates. I wished it had the ability to track my weight along with the other information.	Positive	Integration	Y	N		Feature request to add weight data
OneTouch Reveal®	Update 2023: the app keeps freezing up, latest upload gave me a new logo. Wow! The freezing has gone on for a cpl years now. Another update and app still freezes up (10/2023). Also, I need 3-5 tries for info to upload to my phone. You ask that I explain more of this problem. If more info was available I would have fixed the freezing myself. Freezes again, it is gone; no one look	Negative	Integration	Y	Y	Can't connect Data, freezes
OneTouch Reveal®	UPDATE: This app works much better since the changes and recent updates. I'm now getting my Google fit activity data. I'm still testing the food diary info, but for the most part, it's actually worth using now. It would be nice if it would sync with Samsung! OLD: This app is such a headache. The data NEVER syncs the first or second time...it MIGHT work the third time. The Google FIT data NEVER sy…	Mixed	Integration	Y	Y	Originally couldn't connect but updates fixed this
OneTouch Reveal®	Easy to set up and use and very reliable! The one time I needed to call customer service was a Positive experience. The young lady was extremely helpful and thorough, talked me through the steps to resolve the issue, and made sure the meter and app were fully functional and synched before we hung up. My problem was due to an app update that I did not know about. Would have been nice to get a noti…	Positive	Integration	Y	N
OneTouch Reveal®	This is so lacking in any features that my doctor wants me to ditch this meter and app. There is absolutely nothing. Even the dead accu-ckeck app is better than this and it doesn't work anymore. Why can't you provide connections to other apps. If you're looking for a good app with stats for the doctor this is not it at all. I can't even log my symptoms. I wish these devices was returnable. If you…	Negative	Integration, Data logging	Y	Y	Poor features Can't connect doesn't integrate with other platforms
OneTouch Reveal®	This app was great, and then it just stopped connecting. The error message said wait for an update from developers. This is not acceptable as I am diabetic and need my provider to see my readings. Not happy with it now. 😕	Negative	Integration	Y	Y	Update caused it to stop working
OneTouch Reveal®	The app started out great, very easy to use and share with my Dr! But with the recent update syncing with the device is taking longer (sometimes I have to force restart the app) and the app is losing my before/after meal tags and notes. :(	Negative	Integration, Data logging	Y	Y	Takes too long to connect Data loss
OneTouch Reveal®	New updates SUCK! Now the app has undone most of the testing information and my messages are vanishing. Dexcom needs to be part of this app for comparison. Glitches with syncing the meter and duplicate copies of app on T-mobile phone. Android is the same way at times. Your platform crashed and I am not able to log back in. This has happened after business hours and I need to log in to post my num…	Negative	Integration, Data logging	Y	Y	Data loss difficult to connect
OneTouch Reveal®	This used to be a good product, and the app was good also. There was an update, and not the app does not function at all. Got a message that there is software bug. Now, it is as functional as. Brick. If it can not be fixed in a timely manner the the update should be rolled back. After about a month, it may be time to get a different brand. The one-touch products have been my preferred choice for …	Negative	Integration	Y	Y	Update caused it to stop working
OneTouch Reveal®	Works good. Would be better if checked oxygen levels and synced with Galaxy watch and/or Samsung Health app. Has some glitches with latest update. The goal setting won't synch between the meter and the app.	Positive	Integration, Tracking	Y	Y	Goal setting doesn't sync	Feature request: would like more integrations
OneTouch Reveal®	App is constantly crashing on startup.	Negative	NA	N	Y	Crashes contantly
OneTouch Reveal®	After the latest update on 10/27/203, I am unable to get passed the account verification that asks for diabetes type and diagnosed date. I've experienced this on my android device as well as ios device (same issues). I restated my device multiple times and deleted and reinstalled the app multiple times.	Negative	Accounts	N	Y	Can't log in after the latest update
OneTouch Reveal®	This app is ok but my numbers were a little off from when I went to my doctor. App showed my 3 month number as 103 but my blood work showed 134; also, if you change the user settings, it won't stay. You have to input it daily which is a pain.	Mixed	Tracking, UI	N	Y	Unreliable readings, user settings reset all the time
OneTouch Reveal®	Very frustrating cannot get it to link with my meter. It worked fine before I updated app. Now won't link.	Negative	Integration	Y	Y	Doesn't want to sync	Update broke an app
OneTouch Reveal®	It was working great until this weekend. Now it crashes every time I open it. Was very dependable before the last update	Negative	NA	N	Y	Unreliable since the update
OneTouch Reveal®	10/23: worked fine for a bit until recent update. Sucks again. Can't login. Why??? Ever since 11/20 update cannot sync. Also cannot enter decimal for a1c. Now wont accept password even after resetting. 0 stars. Also worse cistomer service ever. Agent kept saying "Don't worry". Had to repeat everything over. Still no joy.	Negative	Accounts	N	Y	Can't log in after the latest update
OneTouch Reveal®	Have biometrics set up, but too often password is erased and needs to be re-entered. Very annoying when away from home and don't have password, especially at Doctor's appointment!! Can't update notes and before/after meal, etc. In log. You change notes and changes aren't seen after you complete them.	Negative	Accounts, Data logging	N	Y	Can't log in and loses password, notes don't get saved
OneTouch Reveal®	I like the app. I was somewhat disappointed when it stopped working with the new Android version for a week or so but all is good now.	Mixed	NA	N	Y	Stopped working for a bit after the update
OneTouch Reveal®	Odd miss on recording chart but recorded in data entry	Neutral	Tracking	N	Y	Inconsistencies in Data cross different parts of the app
OneTouch Reveal®	At this point the app is worthless and won't even open. Latest update won't even run, just crashes on open. Last update was troublesome. We're not on a good path here.	Negative	NA	N	Y	Doesn't work after the update
Diabetes:M - Blood Sugar Diary	Great app when used correctly. Has taken average daily glucose down 2mmol/L and aided weight loss. Would suggest configuration for foods by country and information sharing with garmin connect and my fitness pal. Unfortunately the Australian government in their infinite wisdom has now banned the app.	Positive	Tracking	Y	N		No issues, but would like more integrations and food tracking changes; Australian govt apparently banned the app?
Diabetes:M - Blood Sugar Diary	I used to really like how simple this app was. I used it for years pre 2020 to just track glucose, fast acting, slow acting, and carb intake. That's all I wanted this app to be. Show me a graph of those things and unobtrusive reminders after carb/fast acting. It seems they have added a million features I can't ignore like I used to. I remember I used to have maybe 4 taps to log a blood sugar read…	Negative	Tracking, Data logging, UI, Accounts	N	Y	Too many features	App changed and evloved in the wrong direction - no longer meets the user's needs
Diabetes:M - Blood Sugar Diary	updated app today, now it keeps shutting down and is unusable! Update: 27/10/23 All seems to be working well. This allows us to keep a close check, and be on top of our glucose levels. Showing all aspects that are needed to stay safe and feel comfortable, knowing we are eating correctly regarding sugar levels etc. I would highly recommend this app.	Mixed	Tracking	N	Y	Stopped working after an update
Diabetes:M - Blood Sugar Diary	Connects to Accu Chek device, but doesn't retrieve data. Connects to Health Sync app, but doesn't sync. Google Fit denies access because the app requests access to sensitive data. So it appears that data can only be manually imported.	Negative	Integration	Y	Y	Issues with sync, Can't syn with some apps due to persmission restrictions
Diabetes:M - Blood Sugar Diary	Had to change the rating for this app because you can no longer link any of your devices or Google fit to this app... I don't know why that's changed, but not useful anymore if you have to spend hours inputting the information manually.	Negative	Integration	Y	Y	Stopped syncing and need to input Data manually
Diabetes:M - Blood Sugar Diary	Great for tracking mmol numbers but the Bluetooth connection is a bit unreliable and will frequently not transfer data from my ClucoRx nexus. Food tracking is also more complicated than I'd like. If you're just looking to record your numbers manually, this app will do you fine, if you're hoping to pull data through from your testing machine, expect a couple of headaches...	Mixed	Tracking, Integration	Y	Y	Bluetooth sync unreliable
Diabetes:M - Blood Sugar Diary	Data logging, trends	Negative	Tracking, UI	N	Y	Updated app has a more complicated UI and requires more steps
Diabetes:M - Blood Sugar Diary	Good app but when put in my clinician code it say server error it the right code but I paid £28 year to do this. When I put the code in from the consultant all I get is server error can someone tell me on what to do.	Negative	Accounts	N	Y	Can't sign up with the code
Diabetes:M - Blood Sugar Diary	Love this app, many options you can do to keep data and track your AC1.	Positive	Tracking	N	N
Diabetes:M - Blood Sugar Diary	Best logging and calculating app I've found. Not perfect, but quite good. It was the only bolus calculator available until that feature was withdrawn due to U.S. regulations. Sad to see that gone.	Positive	Tracking, Calculations	N	N		Bolus calculator withdrawn due to US regulations
Diabetes:M - Blood Sugar Diary	So far I really like this app, entering food is not so easy and the carbs may not be right, but the ease of using app makes up for anything lacking.	Positive	Tracking	N	N		Good usability
Diabetes:M - Blood Sugar Diary	does all it says... insulin dosing is spot on when you set the insulin sensitivity to your specific needs. Newer versions do not allow for the bolus advisor in the U.S. bummer ad this was my favorite feature.	Positive	Tracking, Calculations	N	N		Bolus calculator withdrawn due to US regulations
Diabetes:M - Blood Sugar Diary	Excellent gives me all the details I should be filling in, and I love the log book	Positive	Tracking, Data logging	N	N
Diabetes:M - Blood Sugar Diary	Very good app with lots of insights. However, it keeps crashing a lot, specially after uploading the reports from cgm. Hope the developers will fix it soon.	Mixed	Data sharing	Y	Y	Crashes a lot, especially after Data import
Diabetes:M - Blood Sugar Diary	It's great to keep track even though my wife has a Dexcon 1 you can still put it down.	Positive	Tracking	Y	N		Tracking (for?) others
Diabetes:M - Blood Sugar Diary	I really hope that the bolus calculator makes a comeback. I can calculate, but the hard part is knowing how much insulin I have left on board. I've been having a hard time since it left. *** I really wish the bolus advisor would make a comeback. I miss the way it helped me keep track of how much insulin I have on board. I'm using a different advisor app but it does not track. 8/24/23	Positive	Calculations	N	Y	Bolus calc no longer available
Diabetes:M - Blood Sugar Diary	Love being able to track where I pricked myself!!	Positive	Tracking	N	N		Tracking injection location
Diabetes:M - Blood Sugar Diary	this makes logging so much easier, I love it! I would like to see categories for protein and fat, as those can deeply affect our bgs. But having the ability to log carbs and insulin, make detailed notes, go back and correct or even add missed entries is spectacular! I also like being able to see the IOB. I do wish it could connect to xdrip+, an app many people use to collect and share dexcom numb…	Positive	Tracking, Data logging	Y	N		Allows to add missed entries
Diabetes:M - Blood Sugar Diary	Was an awesome app until the bolus advisor stopped working in the United States. The company doesn't know when it will get approved in the US.	Neutral	Calculations	N	Y	Bolus calc no longer available	No bolus calc due to US govt regulations
Diabetes:M - Blood Sugar Diary	Exceptional!!! This app helps me to stay on track, it reminds me when its time to test and when im low it reminds me to retest abt 30 min later. Thahk you for your dedication to us with diabetes and reactive hypoglycemia This really helps me day to day. This app is so well made it helps me stay on track and if i am having a reactive hypoglycemia episode i can check my readings and then i will kno…	Positive	Tracking, Notifications	N	N		Likes that the app is free
Diabetes:M - Blood Sugar Diary	Changed from 4 stars to 2 stars. The bolus advisor was disabled which was the main feature I used.	Negative	Calculations	N	Y	Bolus calc no longer available
Diabetes:M - Blood Sugar Diary	I tried to contact the app creators on problems on syncing data. They never responded.	Negative	Integration	Y	Y	Doesn't work	Bad customer service
Diabetes:M - Blood Sugar Diary	Very nice app. Would be nice to have more options for food in the free version	Positive	Tracking	N	N		Would like more food options
Diabetes:M - Blood Sugar Diary	Being a paid user 1 am able to view my page with every details. But now a days it crashes often. I have to close & restart Is there any updated version. If yes, please give me c link to update.	Mixed	Tracking	N	Y	App crashes
Diabetes:M - Blood Sugar Diary	Paywalls Dexcom not supported	Neutral	Integration	Y	N	Dexcom not supported
Diabetes:M - Blood Sugar Diary	Would be great if it could connect to freestyle libre	Neutral	Integration	Y	N	Doesn't work with Frestyle Libre
Diabetes:M - Blood Sugar Diary	I have been using tha Android app daily for over 6 months. I had no issues with both my Bluetooth BG sensors (TrueMetrix Air and OneTouch Verio Flex). The ability to add and customize entries to the logs is very good, and the graphs and reports are impressive as well. There are no ads with the affordable subscription. I only wish that there was an integration with the Freestyle Libre 3 Sensor... …	Positive	Integration, Tracking, UI	Y	N		Worked with BG sensors, would like it work with Libre too
Diabetes:M - Blood Sugar Diary	Without the Bolus Advisor The app is completely useless not going to get my money.	Negative	Calculations	N	Y	Bolus calc no longer works
Diabetes:M - Blood Sugar Diary	Very happy with this app gives and keeps good information. I would recommend this product to anyone concerned about tracking their blood sugar as well as other medical information. Highly recommend it	Positive	Tracking	N	N
Diabetes:M - Blood Sugar Diary	Amazing, change my life. One thing missing. Support for freestyle libre 2	Positive	Integration	Y	Y	Doesn't work with Freestyle Libre
Diabetes:M - Blood Sugar Diary	Would be a great app if the built in data imports worked. Until I can bring my data over I can't use this. Contacted support and still no contact 3+ weeks later. Appears to be a pointless app. Rechecked, imports still not working	Negative	Data logging	Y	Y	Data import doesn't work	Bad customer service
Diabetes:M - Blood Sugar Diary	As a newly diagnosed diabetic I've found this app very useful in monitoring my Glucose level and reminding me to take my medication.	Positive	Tracking, Notifications	N	N
Diabetes:M - Blood Sugar Diary	This application is so easy to use. The data that I enter is so crucial to my diabetes glucose monitoring and my nutrition. I can create reports for my physicians for my visits. 👍🏽	Positive	Tracking, Data sharing	N	N		Easy to use
Diabetes:M - Blood Sugar Diary	Below average experience. It fails to properly import dates from external csv, UI and graphs seems not to be adjusted to CGM data. Syncing with Google Fit is blocked by Google. Bluetooth connection is paid feature. On a Positive side, app looks nice in a dark mode and interface is very responsive	Negative	Data logging, Integration, UI	Y	Y	Issues with Data import, sync is a paid feature	Syncing with Google Fit blocked due to app permissions
Diabetes:M - Blood Sugar Diary	I love this app. It keeps track of so many vital pieces of information in one handy dandy place. It's really helps to show my doctor my readings and it logs my A1C too	Positive	Tracking, Data sharing	N	N
Diabetes:M - Blood Sugar Diary	Love this app brilliant help however NEEDS UPDATED so it will work with libre 2 sensors. Worked great with my libre 1 but sensors 2 or 3 are not yet supported. Discovered though if I use libreview with my sensors and click download data I can then upload data from DIABETES M in the import from other source section _freestyle data option and it transfers data from libre to diabetes M	Mixed	Integration	Y	Y	Doesn't work with Libre
Diabetes:M - Blood Sugar Diary	This was my main bolus calculator, but it has been disabled since Oct 2022, rendering the app useless for me.	Negative	Calculations	N	Y	Bolus calc no longer available
Diabetes:M - Blood Sugar Diary	It's been a great app for Libre 1 sensor, but now I've switched to Libre 2 and will have to cancel my subscription since it doesn't support Libre 2 sensors and data import is useless.	Negative	Integration	Y	Y	Doesn't work with a new version of Libre sensors
Diabetes:M - Blood Sugar Diary	No longer opens after most recent update. Useless at this point.	Negative	NA	N	Y	Stopped working after an update
Diabetes:M - Blood Sugar Diary	This is such a helpful app to record and manage diabetes. It may take time to get used to how it works and optimise the benefits of its features, but the more you use it the better it gets. Sometimes the Bluetooth connection to the 4Sure blood testing monitor can be challenging, but it works. I am very happy with the app and can recommend it.	Mixed	Tracking, Integration	Y	Y	Occasional issues with Data import
Diabetes:M - Blood Sugar Diary	As a type 2 diabetic this app offers a lot in terms of recoerd keeping maintaining glucose monitoring and and also insulin In take and all kinds of data relating to Diabete. also with ease of passing this info to your doctor or Gp.	Positive	Tracking, Data sharing	N	N
Diabetes:M - Blood Sugar Diary	It's useful and it helps just to calculate an estimate amount of blood sugar and A1c level for 7 days up to 90 days or more.	Positive	Calculations	N	N
Diabetes:M - Blood Sugar Diary	App is very useful except for the food diary which is an annoyance and all but useless. I upgraded with the promise of extra foods. Lies. 1 out of 7 searches were successful	Mixed	Tracking	N	Y	Food search doesn't work very well
Diabetes:M - Blood Sugar Diary	This used to be the best app for diabetes mgmt... Without the bolus predictor, insulin on board, and other discontinued metrics, it's just a recorder of what you eat... So very disappointed, but I need it... No other app compares... My Sugar is too complicated until you get the hang of it, but diabetes M WAS the goat...	Negative	Calculations, Tracking	N	Y	Bolus calc no longer works, other features no longer available	Compares to other apps
Diabetes:M - Blood Sugar Diary	This is a great app for keeping track of your readings. I personally like the long-term charts which show trends and the times of your day that you have to pay a bit more attention to your sugar levels.	Positive	Tracking, UI	N	N
Diabetes:M - Blood Sugar Diary	Im a type 1 diabetifc. This app is Convenient and easy. I don't write in my freestly libre app anymore, I simply use this to log food, carbs, insulin ect. I get bgms from my libre app though. So far no link between the two but I can load the data over. I found out how to copy meals as I do leftovers so that makes it fast and easy. The premium version is worth it. The graphs and stuff to show bgms…	Positive	Intergration, Tracking, UI, Notifications	Y	N
FreeStyle LibreLink – GB	Can't get app to open on phone	Negative	NA	N	Y	Doesn't work
FreeStyle LibreLink – GB	app bugs out so often, arrow indicating the glucose level is often inaccurate, often disconnects from sensor or shows sensor error multiple times a day. there has not been an update in months and the issue is ongoing. at this current moment it shows the arrow straight down and that my levels are dropping, yet the actual level is increasing by 0.1 now and going up. the app is awful and not easy to…	Negative	Tracking, Integration	Y	Y	Inaccurate readings, connection issues
FreeStyle LibreLink – GB	It was a great app, too many times I get notifications saying scan in 10 minutes or I can't update it from Google play.	Negative	Notifications	Y	Y	Too many notifications, Can't update
FreeStyle LibreLink – GB	This update was not thought out, losing the daily was not good. When I scan the monitor a blank page comes up which I then have to clear to see my reading.	Negative	Data sharing, Integration	Y	Y	Scanning Data results with some UI issues
FreeStyle LibreLink – GB	First day of using this item and app and already had notification every few hours saying lost connection to Bluetooth so no alarms will to off.. being pregnant also added stress isn't needed.	Negative	Integration, Notifications	Y	Y	Drops connection, alerts don't work	Adds to a pregnancy stress
FreeStyle LibreLink – GB	I have an issue, my phone (Pixel 7 Pro) recently updated to Android 14 and I keep losing the Bluetooth connection between my sensor and my phone. Many people might experience this when they upgrade to Android 14. Please look into this. Usually, rebooting my phone helps but it doesn't establish the reconnection straight away after it has booted. Totally agree with the other reviewer who asked for …	Negative	Integration	Y	Y	Connection issues	Would like more integratioins (food tracking via MyFitnessPal)
FreeStyle LibreLink – GB	Was good until the last release, when the daily Time in target was removed, and the 24 hour rolling graph. Both my key measures removed! Please bring these back.	Negative	Data sharing, Tracking	N	Y	Update removed key functionality
FreeStyle LibreLink – GB	The app has gone awful one low alarm on the main diabetics phone and then it doesn't do another AT ALL.. it used to do every 15m if it's still low until it reached an in range reading. Sometimes you forget and it just doesn't go off again. Awful design tbh lots of problems. Whilst also going off every 5m on connected phones absolutely ridiculous!!!!!!	Negative	Notifications	Y	Y	Too many or not enough alarms
FreeStyle LibreLink – GB	please make it so that we can see what our sugars are on a widget, on smartwatches and on lockscreen!! its so annoying having to open it all the time	Negative	UI	Y	N		Feature request: wants widgets and data summary without accessing the app
FreeStyle LibreLink – GB	I have a Samsung S21 and after a software update, the libre is not scanning any more and I have already inserted a new one and have others I bought for the months to come. This is a major problem for many of libre uses but you have not been responding to us users.It is very dangerous for us. Please respond.It is extremely urgent.What is the problem and solution going forward?	Negative	Integration	Y	Y	Doesn't work after the update	No response from the developer
FreeStyle LibreLink – GB	Says sensor error more than it actually works.	Negative	Integration	Y	Y	Doesn't work
FreeStyle LibreLink – GB	Since the last update the log book takes ages to load, and make the app annoying to use, especially when using in combination with a smart pen, because the app doesn't pick up flow checks vs doses automatically. Graphs are good, but it would be useful if you could click anywhere on the line and see what the reading was at a specific time, or zoom and pan. 37 people found this review helpful	Negative	Tracking, Integration, UI	Y	Y	Slow, doesn't read Data automatically	Would like more options for the graphs
FreeStyle LibreLink – GB	New version sounds like it should be much better, but it is far from it. Im constantly losing Bluetooth connection when my phone is next to me, which results in no alarms when glucose levels are high or low (unless you scan every ten minutes or so).The older version rarely lost Bluetooth connection when you had your phone with you. Sort out the Bluetooth connection problem, please.	Negative	Integration, Notifications	Y	Y	Bluetooth issues, unreliable alarms
FreeStyle LibreLink – GB	Though a great idea I've come to the conclusion that this system isn't fit for purpose. The readings are extremely inaccurate when compared to finger prick testing & not by a small margin.. since the update to constant monitoring (lovely idea if it worked) my sensors constantly fail for no apparent reason, in fact I had a rare 1 last the full 14days & had to change it out yesterday, but the new o…	Negative	Data logging, Integration	Y	Y	Unreliable readings, Data readings don't work
FreeStyle LibreLink – GB	ABSOLUTELY ABYSMAL app. How come NFC works 10/10 for payments, yet takes me half a day of continuous 'scanning' to get this >£55 device to even start to work? Not to mention it's CONSTANT disconnections. And why would they need location services for this? Scammy, greedy company with nothing but profit at the forefront. Edit: I have had sensors sporadically for a long time, with different devices,…	Negative	Integration, Data privacy	Y	Y	Connection issues	Wants access to location data
FreeStyle LibreLink – GB	This app/sensor combo is great... when it works! Dropped Bluetooth connection/sensor not available to scan are tediously regular issues. The alarms function would be useful if it wasn't so clunky... you can't customise the sound so forget about discretion. Also, if it's triggered you can't pause it/snooze it without turning them off.. which is tedious in the extreme, if you actually want to have …	Negative	Integration, Notifications	Y	Y	Connection issues, unreliable and unflexible alarms
FreeStyle LibreLink – GB	Using the Freestyle Libre patch 2 as a diabetic has made my life much much better. Two quibbles - too many error messages (try again in 10 minutes) why? I never get error messages when using other apps. And also the estimate of 13-14 days use is often wrong, the patch can run out as early as 10-11 days so I always have a spare ready in advance. Otherwise, very well done Abbott Labs !	Mixed	Integration	Y	Y	Connection errors
FreeStyle LibreLink – GB	I'm not sure when or why it has happened, but the fact that this app will no longer connect to the sensor in my arm makes for a poor experience.	Negative	Integration	Y	Y	Connection issues
FreeStyle LibreLink – GB	Please fix the signal loss issue haven't been getting any of my alarms as it keeps losing signal even tho I'm right next to my phone. not good for someone that needs the alarms to work.	Negative	Integration, Notifications	Y	Y	Connection issues, alarms don't work
FreeStyle LibreLink – GB	New sensor has been on 4 days continuous notification of no alarms and signal loss. Last sensor was the same. What's going on? Again not fit for purpose 😥	Negative	Integration, Notifications	Y	Y	Connection issues, alarms don't work
FreeStyle LibreLink – GB	I keep getting disconnected and then it says wait 10 minutes and 30 minutes later Nada. Still waiting. This isnt the first time this has happened.	Negative	Integration	Y	Y	Connection issues
FreeStyle LibreLink – GB	The Freestyle Libre 2 App does not scan on my smartphone. I have tried it on several occasions.	Negative	Integration	Y	Y	Connection issues
FreeStyle LibreLink – GB	As other users have said the removal of the "daily time in target" has been a big mistake on Abbotts part. Seeing the daily percentage was a great feature. My log book now takes around 90 seconds to access so I dont bother anymore! I also get strange readings where it jumps 2 or 3 units for no reason. It sometimes shows a vertical arrow then the blood level goes down but I still get a vertical ar…	Negative	Tracking, Data logging	Y	Y	Unreliable readings, favourite features not available after the update
FreeStyle LibreLink – GB	It is 3:30am. I have been woken up three times in the last ten minutes by an alarm (inexplicably the sound of water draining out of a sink) saying that it can't read my glucose. I try a manual scan and it says "try again in 10 minutes". Either work, or STFU.	Negative	Notifications, Data logging	Y	Y	Connection issues, intrusive alerts
FreeStyle LibreLink – GB	Does a great job has tendencies to loose connection but apart from that works well I've been using libra2 now for over a year and it has saved me a few times when my sugars went a little low and since the consultant connection it's been alot better shame I lost all my data when my phone decided to do a full reset on its own shame there is no back up system	Mixed	Integration, Tracking, Data sharing	Y	Y	Connection issues, Data loss
FreeStyle LibreLink – GB	Since it's become a cgm the app sends notifications all the bloody time.. an hour, 59mins 58mins till warm up blah blah pointless notifications even at 2 am if it's bang on 3 days till it expires then it will tell you 3 am or 3pm! there's no semi intelligence in the app to silence or delay non essential notifications eg doesn't over ride notifications DND and non essential info is delayed till no…	Negative	Notifications	N	Y	Intrusive alarms
FreeStyle LibreLink – GB	What has happened? Now, not getting a continuous reading 🤦‍♀️ Having to scan for every reading, after it worked so well up until a few days ago.	Negative	Integration	Y	Y	Connection issues
FreeStyle LibreLink – GB	The number of deaths caused by inaccurate readings is increasing dramatically. Lawsuits to be started against Abbott soon.	Negative	Data logging	Y	Y	Inaccurate readings	Not sure if relevant?
FreeStyle LibreLink – GB	Works very well but despite trying all different settings the alarms are not working anymore.	Mixed	Notifications	N	Y	Alarms don't work
FreeStyle LibreLink – GB	Constant readings are good, minutes to open log file is appalling. Seems fairly obvious what ghd issue is as it's only since the upgrade, poor programing. Would be nice to see fewer spurious Alarm messages as well. Are these releases ever tested with real users? I assume not Also now having issues with the sensor continually losing contact with the phone, even when it's within a metre, not good a…	Mixed	Data logging, Notifications, Integration	Y	Y	Slow app, connection issues, too many alerts	Update broke the app
FreeStyle LibreLink – GB	This used to work perfectly. However, since May 2023 I haven't been able to use my Galaxy A40 to scan. Therefore my health professional cannot access my readings and assess how I am doing It's inconvenient and upsetting 😡	Negative	Integration, Data sharing	Y	Y	Connection issues after an app udpate, Can't share Data anymore
FreeStyle LibreLink – GB	Does work great now with Pixel 6. But continous monitoring stopped with Android 14	Mixed	Integration	Y	Y	Continous monitoring doesn't work with Android 14
FreeStyle LibreLink – GB	I had the app running but it then decided to do a license check and stop working, as I use this app to check my levels so I can drive it has now lost all the data I needed for the last few months..... not very impressed!!!!!!!!!	Negative	Tracking	N	Y	Data loss
FreeStyle LibreLink – GB	Initially amazing and pretty much life changing. Now the app does not work correctly, this is the same with many users. I can get the app to work by disabling and renabling NFC. I'm now being sent a reader which is not an acceptable solution. Will Abbot now reply to me and others with a date a patch will be issued?	Negative	Integration	Y	Y	Connection issues	Not happy with the provider
FreeStyle LibreLink – GB	Overall it works pretty well and gives me most of the info I need. I'd have given another star if the app wasn't written and tested by people with bionic eyes. OK, the current glucose level is big enough, but try waking in the middle of the night, with bleary eyes, to read microscopic text on the graphs, and teeny weeny things to tap to move between daily graphs!	Mixed	UI, Notifications	Y	Y	UI difficult to read at night
FreeStyle LibreLink – GB	Fabulous invention, where has it been?? For years I ve been pricking my finger which became a hassle as I would have sore fingertips. Following a recent stay in hospital I was advised this fantastic app was available I ve not looked back!!! It tells you your blood sugars, my diabetic nurse etc can access my results too so over-the-phone consults are easier. Also the app tells you how long the sen…	Positive	Integration	Y	N
FreeStyle LibreLink – GB	The one thing that would make the app better is if you could set it as a widget on your home screen so you could see the number at a glance rather than having to open the app.	Neutral	UI	N	N		Would like a widget
FreeStyle LibreLink – GB	It is terrible since update it keeps saying it can't find link even when I'm holding it in hand that has link on arm. Just go back to working link	Negative	Integration	Y	Y	Connection issues
FreeStyle LibreLink – GB	results between observed on screen and from gluco meter can be wildly out and no way of inputting a correct reading. eg current reading 2.6 mmol reading from gluco meter 9.3 this sensor went on 3 days ago. my gluco meter is a accu-chek instant.	Negative	Data logging	Y	Y	Unreliable readings
FreeStyle LibreLink – GB	Scanning needed as the Bluetooth connection is failing regularly. After a long period of 5 star performance Was great when the app gave a continuous blood sugar reading. I hope this is just a temporary blip.	Negative	Integration	Y	Y	Connection issues
FreeStyle LibreLink – GB	My sensor( libra2) lasts about 10 hours and then I get the "error, replace sensor" msg.. If I uninstall and reinstall app it works but without the cgm feature... Meaning I have no data to go on other than the 14 days from the reinstalled app! I have to do this process everytime I put a new sensor on	Negative	Integration	Y	Y	Issues with sensors, needs to reinstall the app regularly, which results in Data loss
FreeStyle LibreLink – GB	After update I lost my signals and alarms	Negative	Notifications	N	Y	Data loss
FreeStyle LibreLink – GB	I don't receive low alarms. My followers do, I don't!!! My followers also receive lie alarms when my readings are above 5, so are being woken in the night for no reason. Asking my health care provider for Dexcom at my next appointment, these aren't fit for purpose. And now that you've stopped the use of third party software, the Bubble, which DID give me alarms no longer works. It may not be lice…	Negative	Notifications	Y	Y	Alarms don't work	Comparison to other devices and apps
FreeStyle LibreLink – GB	Why does Abbott not listen to its Libre 2 users. Ever since the software upgrade the sensors have not worked properly. People will eventually lose faith if they dont listen and correct the issues urgently . Fed up of rescan in 10 mins. This has occured pretty much every time I scan the sensor since the upgrade resulting in going back to finger pricking.	Negative	Integration	Y	Y	Connection issues	Update broke the app
FreeStyle LibreLink – GB	Libra 2 works great but seriously sort out the alarm. I dont want my phone on blaringly loud, just vibration is enough to let me know. I dont need a notification every 2 minutes saying "alarms unavalable" just because i have my phone on vibrate. Battery power usage issues with needing both nfc and Bluetooth on constantly, i cant test if my phones out of power. Apart from the major alarm and batte…	Mixed	Notifications, Integration	Y	Y	Loud alarms, uses up battery
FreeStyle LibreLink – GB	Frustrating and very disappointing. The app developers clearly do not have diabetes or they would never have unleashed this potentially splendid but in reality very irksome app on the diabetic community. Signal loss between the sensor and the phone is frequent. Alarms warning you your bg is low occur even immediately after a reading has been taken. App alarm tones are very distracting, to the poi…	Negative	Integration, Notifications	Y	Y	Connection issues, unreliable and not flexible alarms
FreeStyle LibreLink – GB	The app worked fine. Since I updated I am forever getting sensor error messages! Not great when trying to scan, or just opening the app to get a reading.	Negative	Integration	Y	Y	Reading errors
FreeStyle LibreLink – GB	Please bring back the home display showing 24 hour values. Also is it possible to have different values for night and day alarms. I find it's very different from a prick test during the night and my alarm is constantly waking me up with invalid alarm readings. Other than this I find the app useful. Thanks.	Negative	Tracking, Notifications	N	Y	Wants specific reports back, alarms need to be customisable
FreeStyle LibreLink – GB	I would like to echo what many others have said, namely that the time in range feature was extremely useful and I was sad to see it had been removed. But the bigger problem for me is the phone notifications that cannot be cleared. There will quite often be a message that says "open the app" and there is just no way to clear that message even after you have opened the app multiple times. Please ma…	Negative	Tracking, Notifications	N	Y	Wants specific reports back, issues with notifications
